# Supplementary material for: [1-(1H-Imidazo[4,5-f][1,10]phenanthro­lin-2-yl)naphthalen-2-ol-κ2 N 7,N 8]diiodidomercury(II)
Source: Acta Crystallogr Sect E Struct Rep Online. 2011 Sep 17;67(Pt 10):m1396. doi: 10.1107/S1600536811037160 (PMC3201534; doi:10.1107/S1600536811037160)
Supplement: Supplementary file 1 [file e-67-m1396-sup1.cif]

##############################################################################
#                                                                            #
# This CIF contains the data in a paper accepted for publication in          #
# Acta Crystallographica Section E. It conforms to the requirements of       #
# Notes for Authors for Acta Crystallographica Section E, and has been       #
# peer reviewed under the auspices of the IUCr Commission on Journals.       #
#                                                                            #
# Full details of the Crystallographic Information File format               #
# are given in the paper "The Crystallographic Information File (CIF):       #
# a New Standard Archive File for Crystallography" by S. R. Hall, F. H.      #
# Allen and I. D. Brown [Acta Cryst. (1991), A47, 655-685].                  #
#                                                                            #
# The current version of the core CIF dictionary is obtainable from          #
# ftp://ftp.iucr.org/pub/cif_core.dic.                                       #
#                                                                            #
# Software is freely available for graphical display of the structure(s)     #
# in this CIF. For information consult the CIF software page                 #
# http://www.iucr.org/resources/cif/software.                                #
#                                                                            #
# This file may be used for bona fide research purposes within the           #
# scientific community so long as proper attribution is given to the journal # 
# article from which it was obtained.                                        #
#                                                                            #
##############################################################################
data_global
_audit_creation_method     'SHELXL97'
_journal_date_recd_electronic     2011-09-12
_journal_date_accepted     2011-09-13
_journal_name_full     'Acta Crystallographica, Section E'
_journal_year     2011
_journal_volume     67
_journal_issue     10
_journal_page_first     m1396
_journal_page_last     m1396
_journal_paper_category     QM
_journal_coeditor_code     BT5643
_publ_contact_author_name     'Professor Tian-Le Li'
_publ_contact_author_address
;
Physics Department, School of Science,
Guangdong University of Petrochemical Technology,
Maoming 525000,
People's Republic of China
;
_publ_contact_author_email     'litianle2009@yahoo.com.cn'
_publ_contact_author_fax     ?
_publ_contact_author_phone     ?
_publ_section_title
;\
[1-(1<i>H</i>-Imidazo[4,5-<i>f</i>][1,10]phenanthrolin-2-yl)naphthalen-2-ol-\
\k^2^<i>N</i>^7^,<i>N</i>^8^]diiodidomercury(II)
;
loop_
    _publ_author_name
    _publ_author_address
    'Tian-Le Li'
;
Physics Department, School of Science,
Guangdong University of Petrochemical Technology,
Maoming 525000,
People's Republic of China
;
data_I
_audit_creation_method     SHELXL-97
_chemical_name_systematic
;
[1-(1<i>H</i>-Imidazo[4,5-<i>f</i>][1,10]phenanthrolin-2-yl)naphthalen-2-ol-
\k^2^<i>N</i>^7^,<i>N</i>^8^]diiodidomercury(II)
;
_chemical_name_common     ?
_chemical_formula_moiety     'C23 H14 Hg I2 N4 O'
_chemical_formula_sum     'C23 H14 Hg I2 N4 O'
_chemical_formula_iupac     '[Hg I2 (C23 H14 N4 O)]'
_chemical_formula_weight     816.77
_chemical_melting_point     ?
_symmetry_cell_setting     monoclinic
_symmetry_space_group_name_H-M     'P 21/c'
_symmetry_space_group_name_Hall     '-P 2ybc'
loop_
    _symmetry_equiv_pos_as_xyz
    'x, y, z'
    '-x, y+1/2, -z+1/2'
    '-x, -y, -z'
    'x, -y-1/2, z-1/2'
_cell_length_a     14.4271(10)
_cell_length_b     7.3026(5)
_cell_length_c     21.1337(15)
_cell_angle_alpha     90.00
_cell_angle_beta     94.4720(10)
_cell_angle_gamma     90.00
_cell_volume     2219.8(3)
_cell_formula_units_Z     4
_cell_measurement_reflns_used     4351
_cell_measurement_theta_min     1.93
_cell_measurement_theta_max     26.02
_cell_measurement_temperature     293(2)
_exptl_crystal_description     block
_exptl_crystal_colour     'pale yellow'
_exptl_crystal_size_max     0.17
_exptl_crystal_size_mid     0.14
_exptl_crystal_size_min     0.12
_exptl_crystal_density_diffrn     2.444
_exptl_crystal_density_meas     ?
_exptl_crystal_density_method     'not measured'
_exptl_crystal_F_000     1496
_exptl_absorpt_coefficient_mu     9.739
_exptl_absorpt_correction_type     multi-scan
_exptl_absorpt_process_details     '(SADABS; Sheldrick, 1996)'
_exptl_absorpt_correction_T_min     0.41
_exptl_absorpt_correction_T_max     0.64
_exptl_special_details
;
;
_diffrn_ambient_temperature     293(2)
_diffrn_radiation_type     MoK\a
_diffrn_radiation_wavelength     0.71073
_diffrn_radiation_source     'fine-focus sealed tube'
_diffrn_radiation_monochromator     graphite
_diffrn_measurement_device_type     'Bruker SMART APEX'
_diffrn_measurement_method     '\f and \w'
_diffrn_detector_area_resol_mean     ?
_diffrn_reflns_number     11586
_diffrn_reflns_av_R_equivalents     0.0306
_diffrn_reflns_av_sigmaI/netI     0.0374
_diffrn_reflns_theta_min     1.93
_diffrn_reflns_theta_max     26.02
_diffrn_reflns_theta_full     25.00
_diffrn_measured_fraction_theta_max     0.997
_diffrn_measured_fraction_theta_full     0.999
_diffrn_reflns_limit_h_min     -16
_diffrn_reflns_limit_h_max     17
_diffrn_reflns_limit_k_min     -7
_diffrn_reflns_limit_k_max     9
_diffrn_reflns_limit_l_min     -25
_diffrn_reflns_limit_l_max     26
_diffrn_standards_number     0
_diffrn_standards_interval_count     0
_diffrn_standards_interval_time     0
_diffrn_standards_decay_%     0
_refine_special_details
;
 Refinement of F^2^ against ALL reflections.  The weighted R-factor wR and
 goodness of fit S are based on F^2^, conventional R-factors R are based
 on F, with F set to zero for negative F^2^. The threshold expression of
 F^2^ > 2sigma(F^2^) is used only for calculating R-factors(gt) etc. and is
 not relevant to the choice of reflections for refinement.  R-factors based
 on F^2^ are statistically about twice as large as those based on F, and R-
 factors based on ALL data will be even larger.
;
_reflns_number_total     4351
_reflns_number_gt     3217
_reflns_threshold_expression     I>2\s(I)
_refine_ls_structure_factor_coef     Fsqd
_refine_ls_matrix_type     full
_refine_ls_R_factor_all     0.0491
_refine_ls_R_factor_gt     0.0286
_refine_ls_wR_factor_gt     0.0517
_refine_ls_wR_factor_ref     0.0574
_refine_ls_goodness_of_fit_ref     1.011
_refine_ls_restrained_S_all     1.011
_refine_ls_number_reflns     4351
_refine_ls_number_parameters     284
_refine_ls_number_restraints     0
_refine_ls_hydrogen_treatment     mixed
_refine_ls_weighting_scheme     calc
_refine_ls_weighting_details
         'calc w=1/[\s^2^(Fo^2^)+(0.0207P)^2^+0.5359P] where P=(Fo^2^+2Fc^2^)/3'
_atom_sites_solution_hydrogens     geom
_atom_sites_solution_primary     direct
_atom_sites_solution_secondary     difmap
_refine_ls_shift/su_max     0.002
_refine_ls_shift/su_mean     0.000
_refine_diff_density_max     0.674
_refine_diff_density_min     -0.838
_refine_ls_extinction_method     none
_refine_ls_extinction_coef     ?
loop_
    _atom_type_symbol
    _atom_type_description
    _atom_type_scat_dispersion_real
    _atom_type_scat_dispersion_imag
    _atom_type_scat_source
    'C' 'C' 0.0033 0.0016
                         'International Tables Vol C Tables 4.2.6.8 and 6.1.1.4'
    'H' 'H' 0.0000 0.0000
                         'International Tables Vol C Tables 4.2.6.8 and 6.1.1.4'
    'N' 'N' 0.0061 0.0033
                         'International Tables Vol C Tables 4.2.6.8 and 6.1.1.4'
    'O' 'O' 0.0106 0.0060
                         'International Tables Vol C Tables 4.2.6.8 and 6.1.1.4'
    'Hg' 'Hg' -2.3894 9.2266
                         'International Tables Vol C Tables 4.2.6.8 and 6.1.1.4'
    'I' 'I' -0.4742 1.8119
                         'International Tables Vol C Tables 4.2.6.8 and 6.1.1.4'
_computing_data_collection     'SMART (Bruker, 1997)'
_computing_cell_refinement     'SAINT (Bruker, 1997)'
_computing_data_reduction     'SAINT (Bruker, 1997)'
_computing_structure_solution     'SHELXS97 (Sheldrick, 2008)'
_computing_structure_refinement     'SHELXL97 (Sheldrick, 2008)'
_computing_molecular_graphics     'XP in SHELXTL (Sheldrick, 2008)'
_computing_publication_material     'SHELXL97 (Sheldrick, 2008)'
loop_
    _atom_site_type_symbol
    _atom_site_label
    _atom_site_fract_x
    _atom_site_fract_y
    _atom_site_fract_z
    _atom_site_U_iso_or_equiv
    _atom_site_adp_type
    _atom_site_calc_flag
    _atom_site_refinement_flags
    _atom_site_occupancy
    _atom_site_symmetry_multiplicity
    _atom_site_disorder_assembly
    _atom_site_disorder_group
    C C2 0.8132(4) 0.3909(8) -0.2038(3) 0.0445(14) Uani d . 1 1 . .
    H H2 0.8549 0.3558 -0.2330 0.053 Uiso calc R 1 1 . .
    C C7 0.6301(4) 0.7203(7) 0.0288(2) 0.0479(15) Uani d . 1 1 . .
    H H7 0.6592 0.7552 0.0677 0.058 Uiso calc R 1 1 . .
    C C8 0.5367(4) 0.7611(8) 0.0162(2) 0.0465(14) Uani d . 1 1 . .
    H H8 0.5047 0.8245 0.0459 0.056 Uiso calc R 1 1 . .
    C C9 0.4920(4) 0.7077(7) -0.0400(2) 0.0387(13) Uani d . 1 1 . .
    H H9 0.4290 0.7309 -0.0488 0.046 Uiso calc R 1 1 . .
    C C10 0.5440(3) 0.6156(6) -0.0847(2) 0.0292(11) Uani d . 1 1 . .
    C C11 0.5070(3) 0.5568(6) -0.1458(2) 0.0291(11) Uani d . 1 1 . .
    C C13 0.4226(3) 0.4818(6) -0.2345(2) 0.0308(11) Uani d . 1 1 . .
    C C14 0.3454(3) 0.4641(7) -0.2832(2) 0.0344(12) Uani d . 1 1 . .
    C C15 0.3641(4) 0.5059(7) -0.3451(2) 0.0434(13) Uani d . 1 1 . .
    C C16 0.2540(4) 0.4097(8) -0.2700(3) 0.0424(14) Uani d . 1 1 . .
    C C17 0.2914(5) 0.5155(8) -0.3934(3) 0.0595(18) Uani d . 1 1 . .
    H H17 0.3039 0.5523 -0.4340 0.071 Uiso calc R 1 1 . .
    C C18 0.2032(5) 0.4714(8) -0.3811(3) 0.0593(18) Uani d . 1 1 . .
    H H18 0.1557 0.4787 -0.4133 0.071 Uiso calc R 1 1 . .
    C C19 0.1830(4) 0.4155(8) -0.3208(3) 0.0546(17) Uani d . 1 1 . .
    C C20 0.0924(5) 0.3593(10) -0.3092(4) 0.083(2) Uani d . 1 1 . .
    H H20 0.0451 0.3663 -0.3416 0.099 Uiso calc R 1 1 . .
    C C21 0.0735(5) 0.2951(11) -0.2514(5) 0.090(3) Uani d . 1 1 . .
    H H21 0.0131 0.2589 -0.2448 0.108 Uiso calc R 1 1 . .
    C C22 0.1429(5) 0.2820(10) -0.2013(3) 0.075(2) Uani d . 1 1 . .
    H H22 0.1294 0.2351 -0.1621 0.091 Uiso calc R 1 1 . .
    C C23 0.2314(4) 0.3399(8) -0.2110(3) 0.0563(17) Uani d . 1 1 . .
    H H23 0.2775 0.3327 -0.1778 0.068 Uiso calc R 1 1 . .
    N N3 0.4179(3) 0.5490(5) -0.17388(18) 0.0316(10) Uani d . 1 1 . .
    H H3A 0.3681 0.5804 -0.1567 0.038 Uiso calc R 1 1 . .
    O O1 0.4506(3) 0.5473(6) -0.36141(19) 0.0563(11) Uani d . 1 1 . .
    H H1A 0.488(5) 0.518(10) -0.326(4) 0.12(3) Uiso d . 1 1 . .
    C C1 0.8439(4) 0.4232(8) -0.1411(3) 0.0466(14) Uani d . 1 1 . .
    H H1 0.9066 0.4048 -0.1290 0.056 Uiso calc R 1 1 . .
    C C3 0.7213(4) 0.4112(7) -0.2222(2) 0.0395(13) Uani d . 1 1 . .
    H H3 0.6990 0.3871 -0.2639 0.047 Uiso calc R 1 1 . .
    C C4 0.6609(3) 0.4691(6) -0.1774(2) 0.0313(11) Uani d . 1 1 . .
    C C5 0.6970(3) 0.5071(6) -0.1156(2) 0.0323(11) Uani d . 1 1 . .
    C C6 0.6386(3) 0.5855(6) -0.0694(2) 0.0298(11) Uani d . 1 1 . .
    C C12 0.5631(3) 0.4922(6) -0.1909(2) 0.0301(11) Uani d . 1 1 . .
    N N1 0.6800(3) 0.6338(6) -0.01211(19) 0.0390(11) Uani d . 1 1 . .
    N N2 0.7895(3) 0.4787(5) -0.09743(19) 0.0375(10) Uani d . 1 1 . .
    N N4 0.5108(3) 0.4486(5) -0.24611(18) 0.0316(10) Uani d . 1 1 . .
    Hg Hg1 0.837535(16) 0.50252(3) 0.013119(11) 0.05187(8) Uani d . 1 1 . .
    I I1 0.78377(3) 0.23045(5) 0.087966(19) 0.05635(12) Uani d . 1 1 . .
    I I2 0.96077(3) 0.77042(5) 0.026201(19) 0.05224(12) Uani d . 1 1 . .
loop_
    _atom_site_aniso_label
    _atom_site_aniso_U_11
    _atom_site_aniso_U_22
    _atom_site_aniso_U_33
    _atom_site_aniso_U_12
    _atom_site_aniso_U_13
    _atom_site_aniso_U_23
    C2 0.039(3) 0.053(4) 0.043(3) 0.006(3) 0.014(3) 0.005(3)
    C7 0.070(4) 0.047(4) 0.026(3) -0.011(3) 0.003(3) -0.006(3)
    C8 0.064(4) 0.047(4) 0.029(3) 0.001(3) 0.010(3) -0.004(3)
    C9 0.041(3) 0.041(3) 0.035(3) 0.005(2) 0.013(2) 0.003(3)
    C10 0.035(3) 0.026(3) 0.027(3) -0.002(2) 0.003(2) 0.004(2)
    C11 0.029(3) 0.033(3) 0.025(3) 0.000(2) 0.003(2) 0.001(2)
    C13 0.042(3) 0.026(3) 0.025(2) -0.003(2) 0.005(2) 0.002(2)
    C14 0.040(3) 0.037(3) 0.026(3) 0.000(2) 0.002(2) -0.003(2)
    C15 0.060(4) 0.033(3) 0.035(3) 0.006(3) -0.007(3) -0.003(3)
    C16 0.037(3) 0.044(3) 0.046(3) 0.007(3) 0.000(3) -0.015(3)
    C17 0.099(6) 0.042(4) 0.034(3) 0.013(4) -0.015(3) -0.005(3)
    C18 0.073(5) 0.049(4) 0.050(4) 0.018(3) -0.029(3) -0.016(3)
    C19 0.046(4) 0.044(4) 0.070(5) 0.015(3) -0.020(3) -0.021(3)
    C20 0.043(5) 0.086(6) 0.115(7) 0.014(4) -0.016(4) -0.039(5)
    C21 0.037(4) 0.095(6) 0.140(8) -0.002(4) 0.018(5) -0.048(6)
    C22 0.060(5) 0.094(6) 0.077(5) -0.018(4) 0.033(4) -0.033(4)
    C23 0.049(4) 0.071(4) 0.051(4) -0.009(3) 0.013(3) -0.024(3)
    N3 0.035(2) 0.034(2) 0.026(2) -0.0019(18) 0.0057(18) -0.0040(18)
    O1 0.071(3) 0.066(3) 0.033(2) -0.006(2) 0.012(2) 0.001(2)
    C1 0.029(3) 0.058(4) 0.052(4) 0.003(3) 0.004(3) 0.007(3)
    C3 0.042(3) 0.042(3) 0.035(3) 0.004(2) 0.005(3) -0.001(3)
    C4 0.033(3) 0.030(3) 0.031(3) 0.000(2) 0.006(2) 0.002(2)
    C5 0.034(3) 0.024(3) 0.038(3) -0.002(2) 0.002(2) 0.003(2)
    C6 0.039(3) 0.027(3) 0.024(3) -0.006(2) 0.002(2) 0.006(2)
    C12 0.034(3) 0.028(3) 0.028(3) -0.002(2) 0.002(2) 0.001(2)
    N1 0.047(3) 0.038(3) 0.031(2) -0.006(2) -0.004(2) 0.003(2)
    N2 0.032(2) 0.040(3) 0.040(2) 0.000(2) -0.0001(19) 0.004(2)
    N4 0.033(2) 0.037(2) 0.025(2) -0.0007(18) 0.0039(18) -0.0021(18)
    Hg1 0.04968(14) 0.05769(16) 0.04649(14) -0.01629(12) -0.00742(10)
                                                                     0.00740(13)
    I1 0.0555(2) 0.0551(3) 0.0607(3) 0.00396(19) 0.0187(2) 0.0143(2)
    I2 0.0464(2) 0.0458(2) 0.0623(3) -0.00957(18) -0.00981(18) 0.0071(2)
_geom_special_details
;
 All esds (except the esd in the dihedral angle between two l.s. planes)
 are estimated using the full covariance matrix.  The cell esds are taken
 into account individually in the estimation of esds in distances, angles
 and torsion angles; correlations between esds in cell parameters are only
 used when they are defined by crystal symmetry.  An approximate (isotropic)
 treatment of cell esds is used for estimating esds involving l.s. planes.
;
loop_
    _geom_bond_atom_site_label_1
    _geom_bond_atom_site_label_2
    _geom_bond_site_symmetry_2
    _geom_bond_distance
    _geom_bond_publ_flag
    C2 C3 . 1.361(7) ?
    C2 C1 . 1.385(7) ?
    C2 H2 . 0.9300 ?
    C7 N1 . 1.327(6) ?
    C7 C8 . 1.385(8) ?
    C7 H7 . 0.9300 ?
    C8 C9 . 1.363(7) ?
    C8 H8 . 0.9300 ?
    C9 C10 . 1.420(6) ?
    C9 H9 . 0.9300 ?
    C10 C6 . 1.396(6) ?
    C10 C11 . 1.425(6) ?
    C11 N3 . 1.375(6) ?
    C11 C12 . 1.381(6) ?
    C13 N4 . 1.337(6) ?
    C13 N3 . 1.378(6) ?
    C13 C14 . 1.463(6) ?
    C14 C15 . 1.391(7) ?
    C14 C16 . 1.425(7) ?
    C15 O1 . 1.355(7) ?
    C15 C17 . 1.407(8) ?
    C16 C23 . 1.409(8) ?
    C16 C19 . 1.425(7) ?
    C17 C18 . 1.358(9) ?
    C17 H17 . 0.9300 ?
    C18 C19 . 1.389(9) ?
    C18 H18 . 0.9300 ?
    C19 C20 . 1.410(9) ?
    C20 C21 . 1.357(11) ?
    C20 H20 . 0.9300 ?
    C21 C22 . 1.403(10) ?
    C21 H21 . 0.9300 ?
    C22 C23 . 1.375(8) ?
    C22 H22 . 0.9300 ?
    C23 H23 . 0.9300 ?
    N3 H3A . 0.8600 ?
    O1 H1A . 0.91(8) ?
    C1 N2 . 1.322(6) ?
    C1 H1 . 0.9300 ?
    C3 C4 . 1.402(6) ?
    C3 H3 . 0.9300 ?
    C4 C5 . 1.396(7) ?
    C4 C12 . 1.427(6) ?
    C5 N2 . 1.374(6) ?
    C5 C6 . 1.456(6) ?
    C6 N1 . 1.354(6) ?
    C12 N4 . 1.376(6) ?
    N1 Hg1 . 2.486(4) ?
    N2 Hg1 . 2.391(4) ?
    Hg1 I2 . 2.6435(4) ?
    Hg1 I1 . 2.6912(5) ?
loop_
    _geom_angle_atom_site_label_1
    _geom_angle_atom_site_label_2
    _geom_angle_atom_site_label_3
    _geom_angle_site_symmetry_1
    _geom_angle_site_symmetry_3
    _geom_angle
    _geom_angle_publ_flag
    C3 C2 C1 . . 119.2(5) ?
    C3 C2 H2 . . 120.4 ?
    C1 C2 H2 . . 120.4 ?
    N1 C7 C8 . . 123.2(5) ?
    N1 C7 H7 . . 118.4 ?
    C8 C7 H7 . . 118.4 ?
    C9 C8 C7 . . 119.4(5) ?
    C9 C8 H8 . . 120.3 ?
    C7 C8 H8 . . 120.3 ?
    C8 C9 C10 . . 118.5(5) ?
    C8 C9 H9 . . 120.8 ?
    C10 C9 H9 . . 120.8 ?
    C6 C10 C9 . . 118.6(5) ?
    C6 C10 C11 . . 116.9(4) ?
    C9 C10 C11 . . 124.5(4) ?
    N3 C11 C12 . . 105.5(4) ?
    N3 C11 C10 . . 132.4(4) ?
    C12 C11 C10 . . 122.1(4) ?
    N4 C13 N3 . . 110.6(4) ?
    N4 C13 C14 . . 122.6(4) ?
    N3 C13 C14 . . 126.5(4) ?
    C15 C14 C16 . . 119.7(5) ?
    C15 C14 C13 . . 116.7(4) ?
    C16 C14 C13 . . 123.6(4) ?
    O1 C15 C14 . . 122.6(5) ?
    O1 C15 C17 . . 117.0(5) ?
    C14 C15 C17 . . 120.3(6) ?
    C23 C16 C19 . . 118.4(5) ?
    C23 C16 C14 . . 123.7(5) ?
    C19 C16 C14 . . 117.8(5) ?
    C18 C17 C15 . . 120.4(6) ?
    C18 C17 H17 . . 119.8 ?
    C15 C17 H17 . . 119.8 ?
    C17 C18 C19 . . 120.8(6) ?
    C17 C18 H18 . . 119.6 ?
    C19 C18 H18 . . 119.6 ?
    C18 C19 C20 . . 120.6(6) ?
    C18 C19 C16 . . 120.6(6) ?
    C20 C19 C16 . . 118.8(7) ?
    C21 C20 C19 . . 120.8(7) ?
    C21 C20 H20 . . 119.6 ?
    C19 C20 H20 . . 119.6 ?
    C20 C21 C22 . . 121.4(7) ?
    C20 C21 H21 . . 119.3 ?
    C22 C21 H21 . . 119.3 ?
    C23 C22 C21 . . 118.9(7) ?
    C23 C22 H22 . . 120.6 ?
    C21 C22 H22 . . 120.6 ?
    C22 C23 C16 . . 121.7(6) ?
    C22 C23 H23 . . 119.2 ?
    C16 C23 H23 . . 119.2 ?
    C11 N3 C13 . . 107.6(4) ?
    C11 N3 H3A . . 126.2 ?
    C13 N3 H3A . . 126.2 ?
    C15 O1 H1A . . 103(5) ?
    N2 C1 C2 . . 123.9(5) ?
    N2 C1 H1 . . 118.1 ?
    C2 C1 H1 . . 118.1 ?
    C2 C3 C4 . . 118.9(5) ?
    C2 C3 H3 . . 120.5 ?
    C4 C3 H3 . . 120.5 ?
    C5 C4 C3 . . 119.0(4) ?
    C5 C4 C12 . . 117.1(4) ?
    C3 C4 C12 . . 123.9(5) ?
    N2 C5 C4 . . 121.1(4) ?
    N2 C5 C6 . . 118.1(4) ?
    C4 C5 C6 . . 120.8(4) ?
    N1 C6 C10 . . 121.4(5) ?
    N1 C6 C5 . . 117.7(4) ?
    C10 C6 C5 . . 120.9(4) ?
    N4 C12 C11 . . 110.6(4) ?
    N4 C12 C4 . . 127.6(4) ?
    C11 C12 C4 . . 121.7(4) ?
    C7 N1 C6 . . 118.8(5) ?
    C7 N1 Hg1 . . 125.3(3) ?
    C6 N1 Hg1 . . 115.0(3) ?
    C1 N2 C5 . . 117.9(4) ?
    C1 N2 Hg1 . . 124.2(3) ?
    C5 N2 Hg1 . . 117.6(3) ?
    C13 N4 C12 . . 105.6(4) ?
    N2 Hg1 N1 . . 68.14(14) ?
    N2 Hg1 I2 . . 107.31(9) ?
    N1 Hg1 I2 . . 109.47(10) ?
    N2 Hg1 I1 . . 116.46(9) ?
    N1 Hg1 I1 . . 96.33(9) ?
    I2 Hg1 I1 . . 135.010(15) ?
loop_
    _geom_hbond_atom_site_label_D
    _geom_hbond_atom_site_label_H
    _geom_hbond_atom_site_label_A
    _geom_hbond_site_symmetry_A
    _geom_hbond_distance_DH
    _geom_hbond_distance_HA
    _geom_hbond_distance_DA
    _geom_hbond_angle_DHA
    N3 H3A I1 3_665 0.86 3.05 3.896(4) 167.2
    O1 H1A N4 . 0.91(8) 1.77(8) 2.623(6) 155(7)
