# Supplementary material for: [1-(1H-Imidazo[4,5-f][1,10]phenanthro­lin-2-yl)naphthalen-2-ol-κ2 N 7,N 8]diiodidomercury(II)
Source: Acta Crystallogr Sect E Struct Rep Online. 2011 Sep 17;67(Pt 10):m1396. doi: 10.1107/S1600536811037160 (PMC3201534; doi:10.1107/S1600536811037160)
Supplement: Supplementary file 2 [file e-67-m1396-Isup2.hkl]

#
# h,k,l, Fc-squared, Fo-squared, sigma(Fo-squared) and status flag
#
data_I
_shelx_title ' Li in P2(1)/c'
_shelx_refln_list_code          4
_shelx_F_calc_maximum      522.70
_exptl_crystal_F_000      1496.00
_reflns_d_resolution_high  0.8100
 
loop_
 _symmetry_equiv_pos_as_xyz
 'x, y, z'
 '-x, y+1/2, -z+1/2'
 '-x, -y, -z'
 'x, -y-1/2, z-1/2'
 
_cell_length_a    14.4271
_cell_length_b     7.3026
_cell_length_c    21.1337
_cell_angle_alpha  90.000
_cell_angle_beta   94.472
_cell_angle_gamma  90.000
 
_shelx_F_squared_multiplier     1.000
 
loop_
 _refln_index_h
 _refln_index_k
 _refln_index_l
 _refln_F_squared_calc
 _refln_F_squared_meas
 _refln_F_squared_sigma
 _refln_observed_status
   2   0   0    28044.36    27143.16    484.33 o
   3   0   0   108489.34   107054.56   1734.20 o
   4   0   0     4624.82     4325.09    171.86 o
   5   0   0    59707.71    57882.23    747.52 o
   6   0   0    56456.42    59259.74   1769.36 o
   7   0   0     2050.92     2444.83    119.29 o
   8   0   0    19126.45    19664.88    362.21 o
   9   0   0    13980.79    14398.72    311.41 o
  10   0   0    15758.82    15154.76    515.57 o
  11   0   0     6817.46     6900.36    361.94 o
  12   0   0      133.50       28.64    122.38 o
  13   0   0      405.13      460.89    166.65 o
  14   0   0       34.27      177.07    145.82 o
  15   0   0     9761.06     9842.78    502.55 o
  16   0   0     7621.13     8033.06    476.52 o
  17   0   0      649.24      723.89    223.94 o
   1   1   0     2934.79     3077.36     66.40 o
   2   1   0      276.70      268.78     35.46 o
   3   1   0    85323.69    84685.11    716.63 o
   4   1   0    77433.13    79223.98    690.49 o
   5   1   0     5028.31     5558.88    108.69 o
   6   1   0      561.33      620.32     52.25 o
   7   1   0    17791.48    17977.13    245.02 o
   8   1   0    29290.80    28005.67    296.89 o
   9   1   0    12796.43    12953.12    222.73 o
  10   1   0      544.82      734.00    142.82 o
  11   1   0      526.75      581.68    110.43 o
  12   1   0     1944.22     2376.87    187.70 o
  13   1   0     2068.32     2214.25    311.17 o
  14   1   0       87.96       17.06    223.94 o
  15   1   0     3831.35     3250.40    237.43 o
  16   1   0      812.82      702.55    149.85 o
  17   1   0        5.98      113.13    130.20 o
   0   2   0    11109.29    11446.30    189.51 o
   1   2   0    26868.34    28391.13    306.28 o
   2   2   0    25677.95    26368.07    296.23 o
   3   2   0    66857.73    64326.21    570.45 o
   4   2   0    86006.16    84246.86    740.57 o
   5   2   0     2753.18     2779.39     81.63 o
   6   2   0    50503.45    50179.19    500.86 o
   7   2   0    57911.70    57864.74    578.76 o
   8   2   0      901.11      926.17     72.51 o
   9   2   0    21069.04    20961.34    302.80 o
  10   2   0     3415.31     3421.12    133.31 o
  11   2   0    16187.22    16548.00    286.55 o
  12   2   0    35444.62    33937.31    641.85 o
  13   2   0     5110.65     5335.83    215.39 o
  14   2   0      109.50      129.33     98.61 o
  15   2   0      943.83      856.13    152.79 o
  16   2   0       51.08      298.04    140.61 o
  17   2   0      569.68      538.28    236.96 o
   1   3   0     6916.59     7247.46    113.68 o
   2   3   0       34.48      101.43     26.10 o
   3   3   0    46090.50    45345.06    498.24 o
   4   3   0    30580.73    29690.51    374.34 o
   5   3   0     3406.62     3425.91    131.92 o
   6   3   0      659.19      820.08     61.86 o
   7   3   0     7079.00     7121.68    154.02 o
   8   3   0    28310.84    27641.96    356.20 o
   9   3   0     9743.83     9116.57    194.70 o
  10   3   0       51.40      -27.01     54.73 o
  11   3   0       83.64      -13.80     59.81 o
  12   3   0      139.57      141.26     70.30 o
  13   3   0      120.36      134.10     97.59 o
  14   3   0      185.63      163.85    110.06 o
  15   3   0      285.62      195.68    171.86 o
  16   3   0       70.89      249.90    167.95 o
   0   4   0   172017.63   172969.59   2053.50 o
   1   4   0    25225.04    24561.26    247.49 o
   2   4   0     2809.31     2834.18    146.63 o
   3   4   0    19439.59    19021.84    378.85 o
   4   4   0      208.02      278.74     38.29 o
   5   4   0    25808.73    25558.61    279.50 o
   6   4   0    15953.81    15712.22    285.58 o
   7   4   0      125.37      150.40     52.37 o
   8   4   0     4523.20     4781.27    145.56 o
   9   4   0     5458.87     5597.77    160.34 o
  10   4   0     5532.83     5801.96    214.23 o
  11   4   0     3655.93     3827.99    164.04 o
  12   4   0      116.41      251.61     85.12 o
  13   4   0      245.93      309.79     93.28 o
  14   4   0       52.39      151.03    114.16 o
  15   4   0     4018.85     3913.68    408.81 o
   1   5   0     2558.65     2617.46    101.32 o
   2   5   0      359.25      431.82     51.06 o
   3   5   0     5994.75     6306.88    138.65 o
   4   5   0     6770.46     6923.28    139.62 o
   5   5   0      176.36      167.85     44.86 o
   6   5   0     1445.45     1520.57     99.20 o
   7   5   0     5178.60     5236.60    190.29 o
   8   5   0     8114.41     8328.96    239.95 o
   9   5   0     1496.27     1698.62    140.25 o
  10   5   0      783.66      823.71    114.24 o
  11   5   0        1.30        2.81     80.28 o
  12   5   0     2120.18     2541.97    272.11 o
  13   5   0     1282.50     1590.02    470.01 o
  14   5   0       58.29      103.07    118.75 o
   0   6   0      138.03      299.45    140.61 o
   1   6   0      104.12      186.40     91.13 o
   2   6   0     2729.55     2776.65    210.92 o
   3   6   0     6833.89     6903.49    269.74 o
   4   6   0    11395.84    10485.30    331.42 o
   5   6   0      453.23      337.74     69.53 o
   6   6   0     4376.91     4387.68    182.28 o
   7   6   0     6361.34     6551.63    222.51 o
   8   6   0      307.30      344.49     94.73 o
   9   6   0     2504.21     2390.13    171.64 o
  10   6   0      867.46      816.17    124.69 o
  11   6   0      978.85      890.13    164.78 o
  12   6   0     5090.99     5045.27    325.34 o
  13   6   0     2233.70     2308.98    237.52 o
   1   7   0      435.75      342.99    128.89 o
   2   7   0      239.91      227.59    107.42 o
   3   7   0     3056.60     2812.19    226.94 o
   4   7   0     2037.21     1914.43    191.01 o
   5   7   0      448.47      349.89    162.74 o
   6   7   0      232.23      137.58    170.56 o
   7   7   0      227.72      178.22    122.18 o
   8   7   0     1026.54     1106.76    203.10 o
   9   7   0     2259.37     2033.65    333.30 o
  10   7   0      322.22       -2.60    192.69 o
  11   7   0        5.43      132.80    177.07 o
   0   8   0     7394.60     7465.41    492.14 o
   1   8   0     1750.01     1835.29    216.68 o
   2   8   0      540.65      466.65    142.73 o
   3   8   0      854.94      965.89    163.76 o
   4   8   0       65.08      176.89    149.72 o
   5   8   0     1342.57     1475.82    205.14 o
   6   8   0     1259.00     1452.73    209.03 o
   7   8   0      519.40      606.70    172.81 o
   8   8   0      570.24      236.96    223.94 o
   1   9   0       13.41     -140.43    144.52 o
 -17   1   1        2.66      -63.09    107.14 o
 -16   1   1     1058.51     1146.15    169.71 o
 -15   1   1     2856.87     2665.39    221.41 o
 -14   1   1       70.27      177.07    200.50 o
 -13   1   1     3297.42     3280.36    221.73 o
 -12   1   1    10163.03     9701.39    467.40 o
 -11   1   1     3051.64     3118.46    195.57 o
 -10   1   1     6522.40     6621.76    201.45 o
  -9   1   1    18812.57    18357.76    270.67 o
  -8   1   1     4448.17     4662.62    126.18 o
  -7   1   1    26097.58    26753.62    601.35 o
  -6   1   1    49693.99    48455.27    479.55 o
  -5   1   1     5164.17     5212.46    103.56 o
  -4   1   1    21889.95    21326.90    242.92 o
  -3   1   1    98507.15    96047.11    806.61 o
  -2   1   1    15527.59    15066.71    193.22 o
  -1   1   1     1712.15     1800.28     61.19 o
   0   1   1   103419.45   103849.16   1622.24 o
   1   1   1    15352.52    15255.75    195.37 o
   2   1   1    19270.11    19602.88    223.04 o
   3   1   1    50717.63    51469.11    584.95 o
   4   1   1    41455.16    41652.21    602.85 o
   5   1   1     3966.13     3989.00     80.35 o
   6   1   1    60569.79    62242.65    526.37 o
   7   1   1    12873.85    12487.14    195.17 o
   8   1   1      832.17      928.87     60.21 o
   9   1   1    21543.11    21326.57    301.89 o
  10   1   1     7675.44     8013.37    206.85 o
  11   1   1       14.09      -52.84     52.84 o
  12   1   1    14743.77    14893.17    428.34 o
  13   1   1     6684.20     6617.94    662.70 o
  14   1   1        7.08      -21.64    101.22 o
  15   1   1     3413.96     3478.52    252.56 o
  16   1   1     1666.04     1428.11    178.34 o
  17   1   1       10.31      -44.35    113.98 o
 -17   2   1        6.13      -25.57    114.57 o
 -16   2   1        8.44       63.54    109.36 o
 -15   2   1        1.85      -32.37    102.08 o
 -14   2   1      441.86      381.77    116.82 o
 -13   2   1       11.55       48.50    134.18 o
 -12   2   1      199.04      178.11     82.98 o
 -11   2   1      172.91      192.66     66.55 o
 -10   2   1       36.90      -10.95     48.99 o
  -9   2   1      391.27      447.25     62.23 o
  -8   2   1     2970.25     3053.56    111.09 o
  -7   2   1      904.91      848.68     72.10 o
  -6   2   1      152.19      181.56     51.11 o
  -5   2   1       82.73       90.53     30.67 o
  -4   2   1      729.87      823.23     48.41 o
  -3   2   1     9709.94     9773.36    118.37 o
  -2   2   1    28388.72    29750.42    298.42 o
  -1   2   1    10774.10    11162.25    208.01 o
   0   2   1    14590.50    15151.75    183.73 o
   1   2   1      627.49      722.74     53.13 o
   2   2   1     1313.20     1307.92     52.40 o
   3   2   1      138.94      137.84     27.48 o
   4   2   1     3599.02     3650.34     98.85 o
   5   2   1      928.53      901.75     54.55 o
   6   2   1       50.26       20.22     31.37 o
   7   2   1      303.07      418.56     70.66 o
   8   2   1     2945.73     3007.42    109.35 o
   9   2   1      539.55      575.91     70.28 o
  10   2   1      150.64      201.53     59.66 o
  11   2   1        0.19      -56.48     57.47 o
  12   2   1       63.88       10.05     69.81 o
  13   2   1        8.01      -54.24     91.57 o
  14   2   1      159.78      261.48    113.98 o
  15   2   1        8.36      -86.75     86.75 o
  16   2   1       29.64      265.27    130.20 o
  17   2   1       17.77      155.60    128.26 o
 -16   3   1     1857.79     1841.86    205.24 o
 -15   3   1     3394.53     3583.94    257.77 o
 -14   3   1       30.53       46.65    106.36 o
 -13   3   1     2273.58     2545.46    174.73 o
 -12   3   1     1996.73     2175.30    136.43 o
 -11   3   1      467.64      466.13     77.71 o
 -10   3   1     8071.07     8202.92    194.03 o
  -9   3   1    13437.30    13422.35    238.56 o
  -8   3   1     6612.36     6640.61    159.46 o
  -7   3   1     2146.89     2230.27     99.06 o
  -6   3   1    11522.61    11447.11    189.10 o
  -5   3   1    14190.00    14278.37    176.58 o
  -4   3   1      564.11      615.53     42.04 o
  -3   3   1    39288.69    39879.36    356.46 o
  -2   3   1     5766.05     5505.67     99.67 o
  -1   3   1    23426.59    23908.22    254.97 o
   0   3   1    80262.67    79272.01    692.36 o
   1   3   1    51809.44    51880.03    540.09 o
   2   3   1     8572.59     8304.71    139.82 o
   3   3   1    38765.16    36872.32    420.83 o
   4   3   1    11145.77    11027.69    163.94 o
   5   3   1    11188.22    11039.88    173.57 o
   6   3   1    25917.35    25099.33    421.09 o
   7   3   1     6425.94     6501.09    171.01 o
   8   3   1     2596.35     2725.02    160.86 o
   9   3   1    13780.22    13710.81    244.07 o
  10   3   1     6753.41     6826.56    182.40 o
  11   3   1      511.77      634.62     89.83 o
  12   3   1     3061.90     3165.12    176.29 o
  13   3   1     1270.28     1475.45    168.29 o
  14   3   1       77.71       36.30     95.69 o
  15   3   1     3021.07     3289.76    250.23 o
  16   3   1     2822.33     3267.57    254.89 o
 -15   4   1     1051.44     1026.22    172.81 o
 -14   4   1      569.12      416.43    130.48 o
 -13   4   1        9.86       54.72     82.26 o
 -12   4   1     1060.15     1092.28    107.59 o
 -11   4   1       98.56       98.73     66.11 o
 -10   4   1     1852.77     2035.26    124.37 o
  -9   4   1       98.03      214.76     63.77 o
  -8   4   1     2058.75     2163.61    112.36 o
  -7   4   1     5774.97     5591.49    200.58 o
  -6   4   1     2057.59     2119.45     83.27 o
  -5   4   1      667.94      702.83     52.85 o
  -4   4   1     3653.73     3573.28     91.09 o
  -3   4   1     6882.04     6733.73    128.10 o
  -2   4   1       18.34       24.10     29.61 o
  -1   4   1      802.01      869.69     62.39 o
   0   4   1        1.75      -12.63     91.33 o
   1   4   1     1788.27     1858.14    120.95 o
   2   4   1        3.12        5.08     28.15 o
   3   4   1     3807.33     4059.58    145.48 o
   4   4   1     3909.82     3817.76    142.57 o
   5   4   1     2565.08     2727.17     95.34 o
   6   4   1      318.16      488.47     59.62 o
   7   4   1     3191.82     3147.13    120.51 o
   8   4   1     3022.61     3108.72    129.06 o
   9   4   1     1647.96     1747.10    110.71 o
  10   4   1      518.71      633.18     82.32 o
  11   4   1      149.80      190.77     77.21 o
  12   4   1      204.62      114.82    101.94 o
  13   4   1     1510.84     1447.83    176.73 o
  14   4   1        3.94       -7.81    145.82 o
  15   4   1     1309.36      960.84    257.79 o
 -14   5   1        2.54      -67.70    156.23 o
 -13   5   1     1620.62     1566.03    270.81 o
 -12   5   1     7312.83     7405.29    320.36 o
 -11   5   1     3026.14     3204.24    328.08 o
 -10   5   1       62.44      106.12    156.35 o
  -9   5   1     6506.24     6801.42    227.26 o
  -8   5   1      555.25      634.31     78.88 o
  -7   5   1     9947.86     9748.27    205.89 o
  -6   5   1    18767.16    18179.40    276.08 o
  -5   5   1     1258.15     1401.23     77.14 o
  -4   5   1    12483.23    12366.66    204.74 o
  -3   5   1    26632.03    25705.20    316.97 o
  -2   5   1     3041.07     3134.93    143.52 o
  -1   5   1      288.02      430.27     49.64 o
   0   5   1     1104.64     1189.73     73.67 o
   1   5   1      140.18      138.94     60.89 o
   2   5   1     5137.68     5219.81    121.86 o
   3   5   1    13478.28    13387.91    262.04 o
   4   5   1    12267.00    12513.02    256.99 o
   5   5   1      820.07      828.69     78.03 o
   6   5   1     7680.84     7673.36    178.78 o
   7   5   1    10610.67    10692.86    305.98 o
   8   5   1      233.29      251.09     80.64 o
   9   5   1     4747.54     5063.57    260.47 o
  10   5   1     2574.14     2744.07    250.30 o
  11   5   1     1044.61      987.72    151.83 o
  12   5   1     8827.35     8526.56    347.04 o
  13   5   1     2704.63     2476.76    484.33 o
  14   5   1        9.66      -53.02    121.08 o
 -13   6   1      194.52      401.46    147.80 o
 -12   6   1       88.25       53.87    122.99 o
 -11   6   1        9.55      130.06    109.26 o
 -10   6   1      295.10      340.42    105.86 o
  -9   6   1      326.93      318.48     97.20 o
  -8   6   1     1740.62     1576.24    139.35 o
  -7   6   1     2606.22     2481.55    211.72 o
  -6   6   1       73.93      -31.13    119.78 o
  -5   6   1      179.51      113.09     76.13 o
  -4   6   1     4002.72     3680.04    177.36 o
  -3   6   1     6638.89     6702.16    485.63 o
  -2   6   1      813.88      843.74    128.73 o
  -1   6   1      323.25      259.85    157.54 o
   0   6   1      420.12      429.29    108.45 o
   1   6   1      769.37      753.32     90.32 o
   2   6   1      615.41      514.19     84.29 o
   3   6   1     2736.84     2730.88    170.77 o
   4   6   1     4879.33     4754.75    201.31 o
   5   6   1     1849.40     1902.61    116.52 o
   6   6   1        7.01      -83.92     83.92 o
   7   6   1       74.91       67.35     71.95 o
   8   6   1     1698.46     1881.62    151.07 o
   9   6   1     3565.14     3658.52    205.14 o
  10   6   1      420.32      443.97    132.57 o
  11   6   1       40.96      148.14    256.49 o
  12   6   1      125.75      -85.07    115.07 o
  13   6   1       50.34       12.07    121.35 o
 -11   7   1      848.96      343.72    218.73 o
 -10   7   1     1911.07     1770.66    317.68 o
  -9   7   1     1769.69     1872.33    222.70 o
  -8   7   1     1556.54     1315.98    190.03 o
  -7   7   1      187.92       75.58    112.33 o
  -6   7   1      567.51      543.70    139.61 o
  -5   7   1     1849.20     2137.46    216.89 o
  -4   7   1       77.80       90.05     87.34 o
  -3   7   1     1924.73     1805.13    205.71 o
  -2   7   1     1552.65     1438.73    174.19 o
  -1   7   1     3443.61     3885.57    266.02 o
   0   7   1    16217.46    17424.56    489.54 o
   1   7   1     9969.86    10531.21    372.68 o
   2   7   1      162.75      187.83    111.38 o
   3   7   1     3490.54     3647.48    524.69 o
   4   7   1       38.81      141.18    107.47 o
   5   7   1     2669.27     3005.31    380.17 o
   6   7   1     3755.70     4114.95    280.57 o
   7   7   1      290.01      505.25    140.41 o
   8   7   1     2196.73     2015.96    268.20 o
   9   7   1      750.41      749.93    247.37 o
  10   7   1     1561.40     2234.16    346.32 o
  11   7   1      391.65      731.70    257.79 o
  -8   8   1     1151.34     1359.15    249.98 o
  -7   8   1     1311.53     1425.81    208.04 o
  -6   8   1      289.91      276.27    147.16 o
  -5   8   1      197.64      193.06    134.57 o
  -4   8   1      492.52      383.60    171.86 o
  -3   8   1     1435.47     1144.59    181.90 o
  -2   8   1     1055.60     1094.15    178.95 o
  -1   8   1      163.35      213.00    128.63 o
   0   8   1       11.44      -42.74    119.64 o
   1   8   1       29.85       79.42    121.52 o
   2   8   1       40.72      -46.47    143.22 o
   3   8   1      236.03      333.72    131.56 o
   4   8   1     1493.31     1599.71    211.66 o
   5   8   1      504.30      513.80    160.16 o
   6   8   1       20.79      -87.66    184.88 o
   7   8   1     1608.61     1593.59    320.28 o
   8   8   1     1551.42     1468.61    320.28 o
   0   9   1       23.69      153.28    136.10 o
 -17   0   2      169.67     -101.55    156.23 o
 -16   0   2     3953.73     4319.89    390.59 o
 -15   0   2    12737.21    12524.81    562.44 o
 -14   0   2     2558.09     2606.51    291.64 o
 -13   0   2     4043.42     4184.48    307.26 o
 -12   0   2      982.32     1111.87    197.90 o
 -11   0   2     8206.14     8483.54    401.00 o
 -10   0   2    45133.80    47331.28   1057.19 o
  -9   0   2    25287.24    24883.43    419.87 o
  -8   0   2     8802.65     9548.79    217.59 o
  -7   0   2     2319.57     2483.44    106.76 o
  -6   0   2     6645.75     7022.77    265.60 o
  -5   0   2    10957.76    11019.44    243.77 o
  -4   0   2     5950.49     6198.37    156.98 o
  -3   0   2     5556.30     5745.99    133.69 o
  -2   0   2    35745.79    36814.08    622.33 o
  -1   0   2    70997.80    69576.48   1093.64 o
   0   0   2   174810.27   163176.63   2551.83 o
   1   0   2   130034.00   129763.25   2012.82 o
   2   0   2    19518.29    20211.55    385.38 o
   3   0   2    49915.51    48107.56    657.49 o
   4   0   2     9505.29     9553.26    398.40 o
   5   0   2    69714.63    67959.12    882.36 o
   6   0   2   167377.83   165904.84   3334.31 o
   7   0   2     1820.13     1590.04    112.27 o
   8   0   2     7856.94     7510.86    219.56 o
   9   0   2    22134.27    23950.17    450.82 o
  10   0   2     3775.72     4094.62    203.11 o
  11   0   2     1490.50     1588.39    213.52 o
  12   0   2     3684.29     3898.05    289.03 o
  13   0   2      487.57      552.03    171.86 o
  14   0   2     1993.77     1926.89    270.81 o
  15   0   2     4133.46     4254.79    380.17 o
  16   0   2     7262.25     8533.01    494.74 o
  17   0   2     1868.58     2137.81    307.26 o
 -17   1   2      103.06      108.06    121.15 o
 -16   1   2      193.24      122.07    180.97 o
 -15   1   2     2900.29     2719.81    223.71 o
 -14   1   2     4321.40     4322.18    442.66 o
 -13   1   2       60.27      -72.06     83.74 o
 -12   1   2     3522.72     3430.02    514.27 o
 -11   1   2     1742.54     1801.96    133.33 o
 -10   1   2     3745.64     3800.38    129.62 o
  -9   1   2      223.03      191.48     51.44 o
  -8   1   2    18331.69    17949.82    526.55 o
  -7   1   2    71583.13    73236.28    691.83 o
  -6   1   2    11561.77    10860.75    166.73 o
  -5   1   2      191.58      311.58     35.56 o
  -4   1   2     7217.40     7270.27    135.15 o
  -3   1   2    89767.43    88935.38    881.97 o
  -2   1   2    14501.70    14844.04    181.94 o
  -1   1   2      323.42      390.89     26.31 o
   0   1   2    10793.54    10814.04    226.54 o
   1   1   2     5899.13     5974.55    174.46 o
   2   1   2    39493.95    39701.98    411.42 o
   3   1   2     2196.86     2611.17     81.56 o
   4   1   2    54718.83    55894.64    458.03 o
   5   1   2    25494.33    25906.34    329.40 o
   6   1   2      872.74      885.12     57.79 o
   7   1   2     2197.81     2303.63     88.62 o
   8   1   2    19222.85    18623.20    352.83 o
   9   1   2    29308.45    28873.89    359.97 o
  10   1   2     5829.24     5811.93    182.42 o
  11   1   2       39.72      -33.72     57.67 o
  12   1   2      514.35      540.31    116.00 o
  13   1   2     1925.52     2110.75    189.54 o
  14   1   2      786.89      989.21    150.85 o
  15   1   2     1017.37     1035.80    155.51 o
  16   1   2     1556.28     1368.67    178.15 o
  17   1   2      482.07      452.53    148.21 o
 -17   2   2        5.70      162.72    126.12 o
 -16   2   2       40.23      -93.42     93.42 o
 -15   2   2       87.98      -75.16    102.08 o
 -14   2   2       23.85       57.43     84.22 o
 -13   2   2     3409.62     3445.78    194.35 o
 -12   2   2    15971.99    16897.09    481.87 o
 -11   2   2    28104.16    28476.91    394.79 o
 -10   2   2     1174.01     1241.53     92.78 o
  -9   2   2    13643.50    13975.69    254.45 o
  -8   2   2    13495.83    13239.00    217.83 o
  -7   2   2    47596.06    48323.72    502.17 o
  -6   2   2    91953.70    89868.48    816.33 o
  -5   2   2    10496.02    10121.68    157.83 o
  -4   2   2    88302.84    86647.73    761.89 o
  -3   2   2   143090.45   141648.33   1688.66 o
  -2   2   2    45154.40    45311.54    462.96 o
  -1   2   2   127284.55   131382.77   1225.79 o
   0   2   2     6930.07     7654.79    156.07 o
   1   2   2    22767.09    23569.44    329.24 o
   2   2   2    60759.84    60318.65   1234.64 o
   3   2   2    41954.34    42041.72    397.08 o
   4   2   2    46057.39    46106.33    441.92 o
   5   2   2    14807.73    14318.76    194.81 o
   6   2   2     1969.36     2082.85     86.73 o
   7   2   2    17128.53    16948.27    242.28 o
   8   2   2     7088.04     7213.75    159.60 o
   9   2   2    14304.23    14605.69    245.63 o
  10   2   2    13357.90    12893.59    241.87 o
  11   2   2      827.44      915.83    235.44 o
  12   2   2    24683.70    25304.29    556.79 o
  13   2   2    31154.46    30679.41    710.87 o
  14   2   2      354.45      270.72    107.42 o
  15   2   2     1341.58     1255.00    177.07 o
  16   2   2      238.78      170.31    122.43 o
  17   2   2     1062.49     1231.61    437.46 o
 -16   3   2       87.86       37.41    122.38 o
 -15   3   2      913.39      879.04    193.99 o
 -14   3   2     1969.25     2011.45    169.29 o
 -13   3   2      629.78      662.89    221.21 o
 -12   3   2      835.84      930.04    100.57 o
 -11   3   2      494.21      566.31     79.82 o
 -10   3   2       22.70       23.32     57.19 o
  -9   3   2      406.85      495.34     84.19 o
  -8   3   2    12077.46    11874.18    213.10 o
  -7   3   2    13479.65    13226.94    216.84 o
  -6   3   2     5670.88     5753.60    178.47 o
  -5   3   2       62.57       90.91     38.25 o
  -4   3   2     6245.05     6412.76    107.49 o
  -3   3   2    46045.81    45626.60    398.81 o
  -2   3   2    31642.28    31710.60    321.70 o
  -1   3   2     2622.65     2714.57     86.84 o
   0   3   2     2794.16     2752.50    128.23 o
   1   3   2     2519.08     2518.10     70.11 o
   2   3   2    13867.46    13917.39    194.66 o
   3   3   2      314.60      532.14     45.68 o
   4   3   2    34539.25    33061.29    396.51 o
   5   3   2    21204.29    20749.50    289.51 o
   6   3   2      858.47     1013.61     67.53 o
   7   3   2        4.05        9.65     39.05 o
   8   3   2     7208.55     7156.97    242.79 o
   9   3   2    24198.76    24881.60    344.98 o
  10   3   2     6235.33     6549.61    222.50 o
  11   3   2       10.57      -28.14     87.65 o
  12   3   2       13.55       92.43     75.60 o
  13   3   2      915.94      951.87    119.54 o
  14   3   2      689.69      779.99    144.46 o
  15   3   2       80.19      -20.90    110.43 o
  16   3   2      440.54       74.30    286.43 o
 -15   4   2     5221.49     6280.40    306.36 o
 -14   4   2     1412.27     1665.32    269.50 o
 -13   4   2      853.86      839.66    105.33 o
 -12   4   2      581.71      561.00     89.08 o
 -11   4   2     1452.32     1378.85    127.41 o
 -10   4   2    10018.75    10314.81    244.30 o
  -9   4   2    15277.58    15468.01    270.48 o
  -8   4   2     1248.61     1329.68     93.97 o
  -7   4   2      104.11       93.43     50.23 o
  -6   4   2     2291.14     2256.72     85.77 o
  -5   4   2     6112.04     5874.27    120.32 o
  -4   4   2     5608.84     5886.91    180.50 o
  -3   4   2    13682.53    13914.33    196.26 o
  -2   4   2    20878.99    21071.35    254.42 o
  -1   4   2    13363.02    13723.05    189.00 o
   0   4   2    88872.77    88261.68    915.42 o
   1   4   2    90642.12    90699.31    915.39 o
   2   4   2     1780.25     1703.12     82.28 o
   3   4   2    23250.22    23276.96    312.30 o
   4   4   2     3481.14     3439.15    192.63 o
   5   4   2    21525.84    20694.95    270.82 o
   6   4   2    39572.12    38565.89    658.48 o
   7   4   2     4658.92     4553.94    131.92 o
   8   4   2     2447.89     2437.45    117.36 o
   9   4   2    12120.91    12122.31    235.75 o
  10   4   2     3283.31     3376.48    173.31 o
  11   4   2      153.15      247.78    119.78 o
  12   4   2       89.59        8.29     99.22 o
  13   4   2      247.28      305.23    125.04 o
  14   4   2      482.38      387.98    208.31 o
  15   4   2     2425.59     2379.97    333.30 o
 -14   5   2      883.97      682.22    221.33 o
 -13   5   2      539.72      361.66    135.32 o
 -12   5   2     1368.64     1278.23    148.34 o
 -11   5   2      995.32     1004.61    128.91 o
 -10   5   2     2126.12     2234.21    134.34 o
  -9   5   2       26.84        3.69     61.71 o
  -8   5   2     2283.44     2564.00    128.85 o
  -7   5   2    12259.26    12693.85    235.54 o
  -6   5   2     4051.05     4123.33    241.29 o
  -5   5   2       95.98       97.72     43.73 o
  -4   5   2      263.89      253.48     47.89 o
  -3   5   2    12173.69    12187.09    259.93 o
  -2   5   2     8031.78     7694.09    150.84 o
  -1   5   2       78.67       54.17     38.73 o
   0   5   2      716.40      732.04     61.26 o
   1   5   2      211.91      167.11     55.54 o
   2   5   2     2627.52     2734.84    106.48 o
   3   5   2      198.41      160.97     60.79 o
   4   5   2     5244.68     5657.31    214.45 o
   5   5   2     8125.65     7965.57    212.93 o
   6   5   2     1012.80      964.05    100.94 o
   7   5   2      246.74      330.92     82.73 o
   8   5   2     4192.98     4170.18    176.81 o
   9   5   2     3714.22     3907.56    201.71 o
  10   5   2      670.78      804.28    299.45 o
  11   5   2       21.58        0.07    164.05 o
  12   5   2      596.59      676.41    149.04 o
  13   5   2     1006.17      801.46    163.84 o
  14   5   2      656.32      726.65    162.03 o
 -13   6   2      425.96      493.04    155.99 o
 -12   6   2     3830.53     3776.75    279.71 o
 -11   6   2     3797.09     3931.34    229.31 o
 -10   6   2      306.79      263.67    222.63 o
  -9   6   2     5917.38     6117.23    398.40 o
  -8   6   2     1328.42     1575.89    468.70 o
  -7   6   2     4230.65     4223.26    267.90 o
  -6   6   2    14029.99    13925.16    411.37 o
  -5   6   2     1068.81     1165.36    157.83 o
  -4   6   2     4987.44     4900.38    190.62 o
  -3   6   2    19238.50    19404.21    512.97 o
  -2   6   2     6672.98     6762.42    266.68 o
  -1   6   2     2404.17     2515.80    137.38 o
   0   6   2      744.84      933.81    110.85 o
   1   6   2      652.89      604.30     86.43 o
   2   6   2     6177.92     5930.68    190.24 o
   3   6   2     8776.01     9351.09    240.08 o
   4   6   2     5976.64     6153.43    273.64 o
   5   6   2     2348.00     2562.15    185.26 o
   6   6   2     1178.40     1243.46    120.48 o
   7   6   2     3781.75     3644.82    183.01 o
   8   6   2      397.29      258.37     92.33 o
   9   6   2     2863.67     2618.39    381.47 o
  10   6   2     3053.70     2858.24    238.83 o
  11   6   2        5.49       -0.26    167.95 o
  12   6   2     4977.44     4924.95    630.15 o
  13   6   2     4045.19     3581.65    288.15 o
 -11   7   2       34.84      111.97    192.69 o
 -10   7   2      289.06      265.28    148.21 o
  -9   7   2      160.55      100.68    183.58 o
  -8   7   2      974.00     1013.67    270.81 o
  -7   7   2     1094.17     1208.84    184.12 o
  -6   7   2       57.63      138.61    143.22 o
  -5   7   2        2.37      -15.62    108.59 o
  -4   7   2      935.05     1153.15    185.44 o
  -3   7   2     3005.75     2910.98    229.23 o
  -2   7   2      987.59      991.17    153.54 o
  -1   7   2       15.45      -90.79     90.79 o
   0   7   2      634.36      610.54    144.32 o
   1   7   2      112.67       75.09    117.80 o
   2   7   2     1116.04     1033.80    157.19 o
   3   7   2      162.65      307.50    121.08 o
   4   7   2     2119.92     2063.11    341.11 o
   5   7   2     1462.17     1497.90    184.12 o
   6   7   2        7.78      -36.85    160.14 o
   7   7   2       35.95       60.28    121.35 o
   8   7   2      309.87      507.76    205.71 o
   9   7   2     2934.83     2926.79    387.98 o
  10   7   2      704.59      752.53    262.99 o
  11   7   2      219.27       78.12    197.90 o
  -8   8   2       90.49       15.69    137.09 o
  -7   8   2      159.14       40.92    134.87 o
  -6   8   2      691.53      735.85    170.13 o
  -5   8   2      425.59      460.41    160.16 o
  -4   8   2       95.12     -119.51    119.51 o
  -3   8   2      593.08      397.45    139.49 o
  -2   8   2      894.05     1217.12    187.13 o
  -1   8   2      596.71      705.29    160.19 o
   0   8   2     5242.61     4949.18    322.66 o
   1   8   2     2536.83     2453.91    368.45 o
   2   8   2      198.56      257.19    132.34 o
   3   8   2     1594.36     1610.42    200.06 o
   4   8   2      311.47      328.53    112.92 o
   5   8   2      343.53      418.72    149.11 o
   6   8   2     3726.77     3795.97    295.41 o
   7   8   2      779.62      565.05    249.98 o
 -17   1   3       83.04      216.71    122.43 o
 -16   1   3      822.97      931.56    160.19 o
 -15   1   3     2046.45     1895.56    192.91 o
 -14   1   3      821.86      686.17    131.64 o
 -13   1   3     2601.95     2504.23    315.07 o
 -12   1   3     6292.14     5758.43    243.54 o
 -11   1   3     5399.38     5242.61    201.69 o
 -10   1   3     1362.62     1337.24    140.27 o
  -9   1   3    16291.93    16693.09    339.01 o
  -8   1   3     9494.97     9360.10    172.26 o
  -7   1   3     2392.98     2443.23    132.67 o
  -6   1   3    68378.53    69441.59    645.36 o
  -5   1   3    18322.34    18282.43    220.47 o
  -4   1   3    12825.72    13043.16    175.84 o
  -3   1   3    53238.57    52531.81    542.89 o
  -2   1   3    42598.63    42321.14    434.34 o
  -1   1   3    23350.18    23705.63    299.51 o
   0   1   3    57861.40    58494.24    971.26 o
   1   1   3    19319.79    19656.17    214.47 o
   2   1   3     9521.45     9781.49    137.90 o
   3   1   3    56799.34    53820.13    554.50 o
   4   1   3    41202.89    41298.20    405.09 o
   5   1   3      104.23      165.02     30.20 o
   6   1   3    24862.43    24424.27    260.67 o
   7   1   3    19143.21    18626.18    261.13 o
   8   1   3      385.13      509.84     59.79 o
   9   1   3    14527.93    14673.82    437.71 o
  10   1   3    18343.34    18337.16    332.66 o
  11   1   3     1316.58     1218.32    111.07 o
  12   1   3     7618.36     7810.44    286.27 o
  13   1   3     9178.63     9127.01    319.45 o
  14   1   3       37.87      -23.20     91.13 o
  15   1   3     2137.97     2126.87    204.25 o
  16   1   3     1704.72     1815.83    203.10 o
  17   1   3        6.08       12.33    123.46 o
 -17   2   3       21.62     -103.92    103.92 o
 -16   2   3       77.95      174.42    126.29 o
 -15   2   3        2.70      -33.45    101.07 o
 -14   2   3      173.29      177.40     95.27 o
 -13   2   3     1370.50     1164.95    131.28 o
 -12   2   3      409.93      282.48     93.06 o
 -11   2   3      434.83      519.26     78.21 o
 -10   2   3        3.65      -30.33     53.37 o
  -9   2   3      294.21      351.17     59.25 o
  -8   2   3      232.26      166.61     58.26 o
  -7   2   3       81.02       54.20     37.28 o
  -6   2   3       51.24       71.15     37.74 o
  -5   2   3       24.57       -2.69     30.07 o
  -4   2   3     1559.12     1639.33     65.28 o
  -3   2   3     2921.03     2801.57    110.53 o
  -2   2   3     4338.44     4335.29     93.58 o
  -1   2   3    12876.03    13171.07    196.90 o
   0   2   3    11877.89    13075.55    230.60 o
   1   2   3     1107.23     1197.87     78.15 o
   2   2   3     2382.71     2377.02     65.74 o
   3   2   3        6.19       42.33     44.73 o
   4   2   3      138.79      184.36     31.80 o
   5   2   3    14670.00    15357.56    305.56 o
   6   2   3       29.66      106.24     35.98 o
   7   2   3      117.21      130.56     35.06 o
   8   2   3      111.67       50.32     37.64 o
   9   2   3     5061.88     5143.65    204.83 o
  10   2   3     2202.77     2131.17    154.06 o
  11   2   3        7.61      -50.71     64.81 o
  12   2   3      674.74      915.28    225.55 o
  13   2   3      116.30      120.23    156.23 o
  14   2   3       16.06       72.02    144.52 o
  15   2   3       16.94       14.55    118.48 o
  16   2   3       57.41      221.33    125.20 o
  17   2   3       27.45      -40.72    120.85 o
 -16   3   3     1025.51      832.15    159.07 o
 -15   3   3     2422.22     2396.93    186.86 o
 -14   3   3     1626.52     1506.58    150.48 o
 -13   3   3     2078.54     2297.72    191.24 o
 -12   3   3     3731.38     3766.05    198.95 o
 -11   3   3      637.46      494.48    101.93 o
 -10   3   3    10516.19    10261.32    216.23 o
  -9   3   3    23268.14    22757.26    326.87 o
  -8   3   3     1976.46     1888.80    101.56 o
  -7   3   3     1435.53     1345.57     83.74 o
  -6   3   3    13481.35    13506.08    177.10 o
  -5   3   3     4336.00     4306.10    126.21 o
  -4   3   3     1298.16     1361.84     80.02 o
  -3   3   3    28085.55    27989.41    300.46 o
  -2   3   3    26118.44    26542.39    316.21 o
  -1   3   3     4221.10     4466.38     95.17 o
   0   3   3    49457.46    47653.39    500.04 o
   1   3   3    73166.92    72930.69    753.59 o
   2   3   3      260.40      293.66     78.42 o
   3   3   3    32652.93    31802.12    377.53 o
   4   3   3    15198.16    15192.49    201.15 o
   5   3   3    12111.37    12143.20    248.47 o
   6   3   3    33941.61    33263.63    378.19 o
   7   3   3    13699.83    13677.45    220.32 o
   8   3   3     1059.49     1304.49     88.82 o
   9   3   3    13469.37    13667.12    298.79 o
  10   3   3    11625.13    11607.36    271.03 o
  11   3   3        6.65      -60.10     60.10 o
  12   3   3      578.02      413.00     97.21 o
  13   3   3     1645.76     1501.83    137.27 o
  14   3   3        6.17       85.80     95.69 o
  15   3   3     1969.10     2193.29    211.21 o
  16   3   3     2153.19     2710.67    356.74 o
 -15   4   3      340.30      111.64    201.80 o
 -14   4   3     1501.13     1268.47    149.50 o
 -13   4   3       27.74       96.78     90.05 o
 -12   4   3      548.67      610.01     91.30 o
 -11   4   3       17.36      -71.34     87.95 o
 -10   4   3      407.27      534.74     82.17 o
  -9   4   3     1916.04     2039.68    162.36 o
  -8   4   3       81.41       -7.74     50.87 o
  -7   4   3     5960.61     5753.18    195.44 o
  -6   4   3     4825.95     4419.06    242.79 o
  -5   4   3      209.07      188.94     41.49 o
  -4   4   3      394.61      400.67     50.81 o
  -3   4   3     1086.80      974.79     56.02 o
  -2   4   3     9026.00     8951.06    148.28 o
  -1   4   3    13876.78    13934.46    210.37 o
   0   4   3     1799.12     2065.34     88.89 o
   1   4   3       20.06       53.37     32.09 o
   2   4   3      546.58      583.25     48.34 o
   3   4   3       33.38        5.76     32.28 o
   4   4   3      904.70     1033.21     70.15 o
   5   4   3     1556.39     1713.30     82.75 o
   6   4   3     2968.81     3141.15    115.35 o
   7   4   3      976.10      895.02     78.30 o
   8   4   3     3056.87     3095.59    127.99 o
   9   4   3     1237.06     1385.42    153.54 o
  10   4   3      146.96       82.21    105.46 o
  11   4   3        7.37      196.47    102.18 o
  12   4   3      255.62      285.27    153.63 o
  13   4   3      401.35      387.11    126.03 o
  14   4   3       39.03      182.47    125.04 o
  15   4   3      257.55      476.52    226.54 o
 -14   5   3       14.86      -41.66    164.05 o
 -13   5   3      571.35      545.66    119.46 o
 -12   5   3     2790.70     2724.27    158.00 o
 -11   5   3     4869.59     5074.33    185.29 o
 -10   5   3      530.13      496.57     84.06 o
  -9   5   3     7184.28     7278.35    194.74 o
  -8   5   3      465.57      582.48     78.87 o
  -7   5   3     2802.56     2681.46    128.44 o
  -6   5   3    27348.04    27004.40    360.06 o
  -5   5   3     9899.42     9862.56    171.30 o
  -4   5   3     4510.72     4287.26    135.80 o
  -3   5   3    29517.70    29524.07    351.84 o
  -2   5   3     5263.36     5299.66    191.32 o
  -1   5   3     2160.21     2274.40    122.56 o
   0   5   3     5842.37     5777.07    251.87 o
   1   5   3      143.99      295.46     63.94 o
   2   5   3    10860.83    10361.94    443.97 o
   3   5   3    14919.57    15492.42    432.25 o
   4   5   3    11320.27    11334.37    310.06 o
   5   5   3     1249.91     1394.40    113.49 o
   6   5   3     2427.46     2453.08    145.10 o
   7   5   3     3869.86     3721.46    170.94 o
   8   5   3     1059.77     1341.58    173.21 o
   9   5   3     2333.92     2428.85    287.73 o
  10   5   3     4661.21     4656.33    249.08 o
  11   5   3       54.67        3.55    103.92 o
  12   5   3     6143.24     5921.16    300.11 o
  13   5   3     5712.83     5777.90    308.07 o
  14   5   3      768.34      543.26    160.16 o
 -13   6   3     1263.37     1244.67    270.81 o
 -12   6   3      154.56      232.94    143.46 o
 -11   6   3        3.64      -67.94    116.37 o
 -10   6   3        7.67       35.03    114.43 o
  -9   6   3       14.44       37.71    104.48 o
  -8   6   3      642.27      610.74    143.48 o
  -7   6   3     1784.79     1683.77    185.53 o
  -6   6   3      269.23      262.99    116.00 o
  -5   6   3       41.26      -31.97     91.34 o
  -4   6   3     1049.06      904.91     89.92 o
  -3   6   3     6076.07     5845.68    185.67 o
  -2   6   3     9609.31     9235.14    227.49 o
  -1   6   3        0.70       15.51     95.16 o
   0   6   3      223.83      223.05     75.09 o
   1   6   3        7.70       12.14     63.53 o
   2   6   3     2565.73     2631.89    151.01 o
   3   6   3       93.95       51.96     69.50 o
   4   6   3     3377.55     3614.06    164.50 o
   5   6   3     7145.00     6924.80    186.53 o
   6   6   3       44.68       28.84     58.04 o
   7   6   3        9.24      -11.82     71.19 o
   8   6   3      411.66      360.93    113.22 o
   9   6   3     4537.34     4620.11    271.91 o
  10   6   3     1649.28     1706.77    198.70 o
  11   6   3      484.82      350.38    133.02 o
  12   6   3      806.38      522.84    247.37 o
 -11   7   3      103.93       17.03    142.35 o
 -10   7   3     3097.72     2561.13    369.76 o
  -9   7   3     4845.27     4362.86    581.97 o
  -8   7   3      452.38      359.78    141.62 o
  -7   7   3      107.01      -13.75    117.90 o
  -6   7   3      198.51      270.66    199.20 o
  -5   7   3       74.97       64.75    122.38 o
  -4   7   3       87.85      161.56    123.69 o
  -3   7   3      709.92      646.36    133.81 o
  -2   7   3     1393.87     1314.78    167.95 o
  -1   7   3      334.57      349.02    120.34 o
   0   7   3     9190.78     9978.04    363.61 o
   1   7   3    12634.50    13670.75    485.63 o
   2   7   3     1571.70     1592.44    184.63 o
   3   7   3     1865.63     1889.84    193.46 o
   4   7   3     1479.81     1241.31    193.99 o
   5   7   3      948.30      897.37    184.51 o
   6   7   3     8716.13     9099.58    356.25 o
   7   7   3     1809.41     1708.17    291.64 o
   8   7   3      257.05      374.96    210.92 o
   9   7   3     2231.84     2016.29    265.60 o
  10   7   3     1245.20      934.07    276.01 o
  -8   8   3       12.38       31.11    157.54 o
  -7   8   3     1740.65     2126.80    552.03 o
  -6   8   3     1403.01     1062.10    197.77 o
  -5   8   3      189.98      172.33    223.94 o
  -4   8   3      107.34      188.61    132.56 o
  -3   8   3      849.32      624.05    167.93 o
  -2   8   3     1367.45     1271.80    184.01 o
  -1   8   3      670.09      931.26    222.63 o
   0   8   3        7.62     -102.63    106.96 o
   1   8   3       17.78       14.71    120.09 o
   2   8   3      176.81      254.47    130.02 o
   3   8   3        3.95        2.13    118.83 o
   4   8   3      276.80      277.30    133.81 o
   5   8   3      759.51      788.56    170.13 o
   6   8   3      508.18      570.26    242.16 o
   7   8   3      542.99      468.70    249.98 o
 -17   0   4     1903.51     1859.19    299.45 o
 -16   0   4      193.07      294.24    182.27 o
 -15   0   4     7885.31     7022.75    419.23 o
 -14   0   4     6764.97     7205.02    408.81 o
 -13   0   4      115.71     -122.38    122.38 o
 -12   0   4    10233.24     9402.72    427.04 o
 -11   0   4      268.33      317.68    135.40 o
 -10   0   4    37022.19    37675.98    898.35 o
  -9   0   4    77072.62    71357.55   1398.30 o
  -8   0   4     2556.44     2164.55     97.14 o
  -7   0   4      587.33      650.03     89.83 o
  -6   0   4     1765.32     1633.50    114.94 o
  -5   0   4     3152.55     3251.87    292.94 o
  -4   0   4     2152.14     2345.64    209.61 o
  -3   0   4     2708.84     2858.88    203.11 o
  -2   0   4     3473.38     3452.90     97.65 o
  -1   0   4     1256.40     1286.33     67.70 o
   0   0   4   107065.41   105032.69   1223.61 o
   1   0   4   273216.50   260391.02   4072.52 o
   2   0   4   100301.97    99929.27   1199.30 o
   3   0   4     4768.75     4688.57    134.45 o
   4   0   4    31291.19    31303.38    472.64 o
   5   0   4     4608.76     4214.91    148.29 o
   6   0   4   142606.38   140740.14   2864.30 o
   7   0   4    83588.93    84747.45   1133.75 o
   8   0   4     1045.71     1037.66    110.06 o
   9   0   4    38124.52    39358.54    658.97 o
  10   0   4    22705.42    23738.37    486.08 o
  11   0   4       20.31      -41.66     96.34 o
  12   0   4     7086.73     6858.70    385.38 o
  13   0   4      110.53      166.65    143.22 o
  14   0   4     3211.49     3174.17    335.90 o
  15   0   4     4100.08     3689.74    361.94 o
  16   0   4     3774.02     3994.40    387.98 o
  17   0   4     1842.13     1846.17    296.85 o
 -17   1   4      621.17      703.54    156.47 o
 -16   1   4        1.50      -36.45    104.95 o
 -15   1   4      349.17      451.64    127.88 o
 -14   1   4     3762.81     3677.65    346.32 o
 -13   1   4     5294.35     4944.44    238.31 o
 -12   1   4       10.15       59.60     69.69 o
 -11   1   4     2563.53     2721.04    164.53 o
 -10   1   4      265.01      175.09     73.43 o
  -9   1   4     5033.78     5000.56    132.56 o
  -8   1   4      519.28      451.66     52.99 o
  -7   1   4    25171.03    25000.67    300.88 o
  -6   1   4    40756.38    40739.07    576.17 o
  -5   1   4     6930.94     6624.36    117.78 o
  -4   1   4      137.16      136.71     34.98 o
  -3   1   4    42846.76    42875.86    542.24 o
  -2   1   4   104740.48   103957.41    987.75 o
  -1   1   4    76085.52    76918.34   1018.13 o
   0   1   4     4530.09     4423.62     86.44 o
   1   1   4    10299.28    10302.61    126.66 o
   2   1   4    16956.25    17274.60    192.61 o
   3   1   4    18872.78    19063.55    219.56 o
   4   1   4     6597.45     6789.01    176.27 o
   5   1   4    38902.61    39977.37    416.03 o
   6   1   4    24347.79    24957.83    267.66 o
   7   1   4     1002.05     1019.14     71.72 o
   8   1   4     1360.96     1440.21     87.43 o
   9   1   4    18017.25    18266.07    281.51 o
  10   1   4    16880.02    17205.81    395.45 o
  11   1   4     1098.14     1156.58    172.36 o
  12   1   4       32.17       53.99     93.04 o
  13   1   4      832.61      718.20    133.48 o
  14   1   4     3301.12     3647.36    246.71 o
  15   1   4      265.46      112.25    313.77 o
  16   1   4      278.94      224.26    118.75 o
  17   1   4      706.57      739.48    480.42 o
 -17   2   4       12.75       69.80    127.59 o
 -16   2   4     1283.26     1241.66    238.26 o
 -15   2   4      121.67       -4.37     94.49 o
 -14   2   4      267.74      345.10    102.76 o
 -13   2   4      967.72      952.01    125.36 o
 -12   2   4     7937.12     7811.96    240.28 o
 -11   2   4    17557.96    18082.63    359.72 o
 -10   2   4     7268.12     7543.93    177.74 o
  -9   2   4     2674.47     2993.71    185.29 o
  -8   2   4     5263.08     5237.96    134.18 o
  -7   2   4     4266.76     4212.79    116.40 o
  -6   2   4    88693.62    87752.92    852.41 o
  -5   2   4    92314.89    93587.83    836.73 o
  -4   2   4     8337.99     8278.20    157.14 o
  -3   2   4   133228.28   131109.28   1259.46 o
  -2   2   4    69815.73    68748.06    647.58 o
  -1   2   4     9574.76     9842.13    141.52 o
   0   2   4     7246.88     6988.28    218.73 o
   1   2   4      501.44      748.93     67.57 o
   2   2   4    78400.66    77571.98    771.65 o
   3   2   4    90280.34    89094.74    892.88 o
   4   2   4    32280.43    31558.55    327.60 o
   5   2   4     8951.78     9062.80    248.81 o
   6   2   4     1450.20     1586.23     68.76 o
   7   2   4     5565.77     6038.30    159.08 o
   8   2   4     1849.68     1888.55     85.42 o
   9   2   4     2273.12     2241.89     98.36 o
  10   2   4    14247.36    14701.17    302.06 o
  11   2   4     2549.57     2446.92    152.58 o
  12   2   4    17158.65    17209.98    473.03 o
  13   2   4    18177.96    18203.93    466.59 o
  14   2   4     3390.31     3746.76    251.08 o
  15   2   4      758.18      774.34    149.04 o
  16   2   4      807.23      522.82    220.03 o
 -16   3   4       15.58        4.59    106.80 o
 -15   3   4       41.49      163.11    103.05 o
 -14   3   4     2442.28     2439.20    184.48 o
 -13   3   4     3954.69     4485.28    219.15 o
 -12   3   4     1278.78     1213.49    165.11 o
 -11   3   4     5182.93     5615.51    173.84 o
 -10   3   4      213.36      134.89     77.05 o
  -9   3   4      205.30      197.10     90.58 o
  -8   3   4       20.42      231.43    113.79 o
  -7   3   4    13049.44    12967.47    215.87 o
  -6   3   4    20612.42    19734.26    228.23 o
  -5   3   4     3316.94     3497.05     85.94 o
  -4   3   4       37.66       47.18     27.74 o
  -3   3   4    23552.81    23883.89    270.17 o
  -2   3   4    52718.85    52794.64    557.71 o
  -1   3   4    10839.76    10638.46    162.38 o
   0   3   4      526.71      538.83     44.23 o
   1   3   4     2137.50     2303.73    136.69 o
   2   3   4     4735.07     4802.88    170.94 o
   3   3   4    11716.49    11244.71    181.26 o
   4   3   4     3569.66     3677.64     91.95 o
   5   3   4    24982.66    24457.59    376.11 o
   6   3   4     6894.23     6896.10    144.76 o
   7   3   4       43.63      140.42     46.71 o
   8   3   4      387.19      425.17     63.04 o
   9   3   4    11799.44    11802.80    264.77 o
  10   3   4    14292.46    14648.26    311.44 o
  11   3   4     2802.32     2867.80    168.82 o
  12   3   4       47.01       -6.15     70.01 o
  13   3   4       55.31       -9.27     84.43 o
  14   3   4      717.08      642.47    141.98 o
  15   3   4      671.79      369.76    205.71 o
  16   3   4        2.96       18.23    174.46 o
 -15   4   4     4241.79     4660.81    254.50 o
 -14   4   4     3512.53     3732.15    354.57 o
 -13   4   4      588.60      449.40    122.39 o
 -12   4   4     4671.24     4541.80    178.39 o
 -11   4   4       30.21      -54.44     63.56 o
 -10   4   4    21511.55    21789.49    344.86 o
  -9   4   4    34254.30    35028.58    451.90 o
  -8   4   4      873.95      919.02     85.66 o
  -7   4   4     1306.89     1307.12     89.99 o
  -6   4   4     2112.03     2090.86    101.99 o
  -5   4   4      113.26      164.86     39.66 o
  -4   4   4     2400.22     2494.75     82.59 o
  -3   4   4     7282.89     7350.06    126.75 o
  -2   4   4     3290.45     3422.62     99.19 o
  -1   4   4      129.04       63.76     32.34 o
   0   4   4    21491.55    20350.99    264.53 o
   1   4   4    63887.18    62309.54    656.48 o
   2   4   4    22499.04    21636.85    529.44 o
   3   4   4     5147.27     4984.74    140.96 o
   4   4   4    15414.92    14316.89    333.67 o
   5   4   4     4597.25     4582.16    150.02 o
   6   4   4    47992.00    47178.27    611.53 o
   7   4   4    32392.57    31994.94    476.48 o
   8   4   4      598.32      513.48    179.67 o
   9   4   4     9822.13     9929.30    333.02 o
  10   4   4     7289.61     6995.35    289.08 o
  11   4   4       21.70       13.80    114.57 o
  12   4   4     1813.34     1897.33    196.09 o
  13   4   4       72.18      -30.22    100.23 o
  14   4   4      535.43      512.71    311.17 o
  15   4   4     2277.20     2395.60    343.72 o
 -14   5   4      975.99      744.71    174.19 o
 -13   5   4      707.66      708.81    108.24 o
 -12   5   4      635.74      507.25    175.29 o
 -11   5   4      506.01      501.13     91.47 o
 -10   5   4        8.49      115.48     67.97 o
  -9   5   4     1552.98     1621.21    114.58 o
  -8   5   4       11.78       55.63     59.34 o
  -7   5   4     7238.46     7433.63    183.72 o
  -6   5   4    11257.31    11639.83    220.81 o
  -5   5   4     3151.61     3210.87    106.84 o
  -4   5   4      224.51      228.11     56.30 o
  -3   5   4     3184.84     3396.66    151.50 o
  -2   5   4    10064.82     9980.05    222.95 o
  -1   5   4     7714.45     7794.90    194.63 o
   0   5   4       76.44       15.96     62.55 o
   1   5   4     2038.11     2031.89    321.58 o
   2   5   4     1076.42     1146.17    122.63 o
   3   5   4     1012.75      920.03    114.49 o
   4   5   4      271.27      240.50     85.60 o
   5   5   4     4274.68     4341.94    166.35 o
   6   5   4     4315.32     4314.52    168.92 o
   7   5   4      789.44      736.80    100.87 o
   8   5   4      785.53      842.78    138.57 o
   9   5   4     2308.55     2032.24    247.37 o
  10   5   4     1778.70     1721.76    185.74 o
  11   5   4      394.99      449.55    131.41 o
  12   5   4      578.52      526.64    173.16 o
  13   5   4      544.18      781.25    167.07 o
  14   5   4     1173.30     1476.24    206.19 o
 -13   6   4      945.71      858.27    189.80 o
 -12   6   4     2359.13     2377.99    506.46 o
 -11   6   4     2505.09     2320.12    237.43 o
 -10   6   4      276.58      246.49    277.32 o
  -9   6   4      712.09      733.83    147.92 o
  -8   6   4     1064.94      935.85    161.44 o
  -7   6   4      808.49      894.35    158.06 o
  -6   6   4    10966.04    11130.44    322.68 o
  -5   6   4    11035.55    11420.01    273.46 o
  -4   6   4     2685.64     2507.20    128.49 o
  -3   6   4    27231.12    27402.64    434.03 o
  -2   6   4     4344.75     4664.32    201.48 o
  -1   6   4     1464.30     1290.06    115.12 o
   0   6   4     4139.03     4317.57    185.28 o
   1   6   4       87.44       50.94     86.81 o
   2   6   4     8622.51     8537.99    233.47 o
   3   6   4    10728.30    10420.25    319.01 o
   4   6   4     6087.16     5744.38    365.85 o
   5   6   4      515.06      413.56     88.44 o
   6   6   4      187.62      135.44     78.62 o
   7   6   4      538.43      467.80    117.15 o
   8   6   4       14.67       93.97    114.57 o
   9   6   4      583.82      803.57    152.52 o
  10   6   4     2817.98     3194.19    252.47 o
  11   6   4      719.79      623.72    152.75 o
  12   6   4     2872.18     2922.90    260.30 o
 -11   7   4      137.20      -70.92    134.51 o
 -10   7   4      158.49       91.89    153.63 o
  -9   7   4      337.28      516.24    204.41 o
  -8   7   4      190.28        7.23    201.80 o
  -7   7   4      555.47      589.95    150.05 o
  -6   7   4      564.21      439.63    138.93 o
  -5   7   4       94.17      120.52    116.65 o
  -4   7   4      218.52      237.02    120.51 o
  -3   7   4      975.53      846.09    119.69 o
  -2   7   4     3231.75     3282.43    244.80 o
  -1   7   4      539.14      405.79    129.80 o
   0   7   4      195.70       -3.81    128.89 o
   1   7   4        0.66      -74.78    107.14 o
   2   7   4      198.52      142.36    109.45 o
   3   7   4      743.36      933.84    150.68 o
   4   7   4      238.40      165.66     86.74 o
   5   7   4     1518.75     1395.46    102.86 o
   6   7   4      354.09      274.61    170.56 o
   7   7   4       58.66       -6.28    140.61 o
   8   7   4        4.84      -29.75    108.21 o
   9   7   4     1218.86     1106.45    178.65 o
  10   7   4     1856.02     2062.73    231.45 o
  -7   8   4      545.37      348.53    166.65 o
  -6   8   4      490.94      429.53    163.84 o
  -5   8   4      356.22      339.62    145.15 o
  -4   8   4       99.48      199.05    138.27 o
  -3   8   4      866.80      845.32    176.30 o
  -2   8   4       57.26      227.68    193.99 o
  -1   8   4       76.82      109.36    119.68 o
   0   8   4     1850.99     2347.53    238.18 o
   1   8   4     2999.22     3470.40    278.18 o
   2   8   4      693.72      598.64    193.99 o
   3   8   4      427.84      738.31    158.86 o
   4   8   4     1226.78     1212.99    185.82 o
   5   8   4      184.20       93.74    190.09 o
   6   8   4     3158.54     3489.24    442.66 o
   7   8   4     2055.50     1721.18    343.72 o
 -17   1   5      176.40      167.95    127.05 o
 -16   1   5      592.91      471.31    134.87 o
 -15   1   5     3125.16     2988.56    282.52 o
 -14   1   5      695.90      827.29    173.16 o
 -13   1   5      266.40      403.21    114.98 o
 -12   1   5    10798.67    10801.37    322.91 o
 -11   1   5     5511.57     5712.97    268.21 o
 -10   1   5     1601.64     1566.71    124.55 o
  -9   1   5    12764.46    12848.39    217.12 o
  -8   1   5    16267.96    16580.50    337.13 o
  -7   1   5     9420.52     9627.08    164.89 o
  -6   1   5    36172.66    35088.46    422.45 o
  -5   1   5    40796.91    39439.72    466.35 o
  -4   1   5     3478.04     3668.13    101.17 o
  -3   1   5    48682.83    47694.44    626.24 o
  -2   1   5    58142.80    55381.11    491.75 o
  -1   1   5      362.02      429.46     29.60 o
   0   1   5    80288.63    79853.94    682.50 o
   1   1   5    19508.24    19350.73    207.74 o
   2   1   5      725.87      759.88     56.62 o
   3   1   5    64555.34    63976.28    585.96 o
   4   1   5    29798.05    28604.11    316.17 o
   5   1   5      303.14      282.21     42.55 o
   6   1   5    16268.70    16029.63    271.53 o
   7   1   5    29362.18    30292.80    369.88 o
   8   1   5      140.07      145.58     52.69 o
   9   1   5    11046.88    10937.83    306.31 o
  10   1   5    10507.80    10639.34    221.89 o
  11   1   5     2418.36     2734.90    163.07 o
  12   1   5     5567.89     5819.54    362.16 o
  13   1   5     7940.42     8125.38    306.43 o
  14   1   5      938.85      783.33    144.53 o
  15   1   5     1216.16     1295.35    173.41 o
  16   1   5     1922.64     2070.31    236.96 o
  17   1   5      158.83       42.42    132.80 o
 -17   2   5      107.47       41.44    126.69 o
 -16   2   5        5.97       69.12    116.65 o
 -15   2   5       47.30       59.39     89.34 o
 -14   2   5      323.79       69.77     93.86 o
 -13   2   5      434.16      454.50    107.33 o
 -12   2   5      173.16       52.88     82.23 o
 -11   2   5        2.09      -84.37     88.75 o
 -10   2   5      251.97      240.68     61.24 o
  -9   2   5        7.05        2.52     45.30 o
  -8   2   5      522.01      619.92     63.40 o
  -7   2   5      204.99      166.36     43.57 o
  -6   2   5     1964.25     2058.36     90.58 o
  -5   2   5     1722.03     1818.53     89.96 o
  -4   2   5     1483.03     1632.69     82.37 o
  -3   2   5     4090.25     4225.76     90.70 o
  -2   2   5     2328.13     2258.91     67.68 o
  -1   2   5    11364.86    11192.70    144.08 o
   0   2   5      301.72      361.05     69.00 o
   1   2   5       64.45      119.56     43.01 o
   2   2   5      406.81      496.65     44.64 o
   3   2   5      124.96      105.40     56.14 o
   4   2   5      442.27      483.24     40.44 o
   5   2   5     2646.66     2654.55     85.52 o
   6   2   5       13.22       18.90     29.67 o
   7   2   5       32.31      129.29     37.25 o
   8   2   5       93.76       98.68     42.08 o
   9   2   5      735.60      696.57     74.68 o
  10   2   5      781.45      936.60    113.35 o
  11   2   5      164.09      323.12     86.68 o
  12   2   5      310.92      113.15     81.70 o
  13   2   5      141.18      175.03    226.54 o
  14   2   5       25.41       -5.32    234.35 o
  15   2   5       79.80       47.26    109.26 o
  16   2   5       37.21       71.52    113.45 o
 -16   3   5      103.78      292.51    113.92 o
 -15   3   5     2044.35     2130.28    181.83 o
 -14   3   5     1703.28     2003.96    331.67 o
 -13   3   5      268.13      269.35     99.88 o
 -12   3   5     6949.86     7382.62    379.17 o
 -11   3   5     3757.29     3740.87    154.34 o
 -10   3   5     9303.98     8934.00    206.04 o
  -9   3   5    20346.23    19405.01    478.45 o
  -8   3   5    13382.22    12910.50    227.96 o
  -7   3   5     2706.26     2853.82    110.47 o
  -6   3   5     9533.78     9821.77    180.01 o
  -5   3   5     4168.15     4361.69     97.24 o
  -4   3   5     7002.04     7264.91    174.01 o
  -3   3   5    21190.91    22068.71    259.95 o
  -2   3   5     4029.22     3975.66     90.59 o
  -1   3   5       19.03       19.50     24.86 o
   0   3   5    29667.01    29418.40    470.10 o
   1   3   5    37894.07    39006.90    591.31 o
   2   3   5    12768.29    13402.33    450.48 o
   3   3   5    18029.82    17511.33    242.30 o
   4   3   5    19240.87    18489.85    229.40 o
   5   3   5       47.90      138.07     41.34 o
   6   3   5    20085.51    19663.63    263.76 o
   7   3   5    38407.86    38512.91    435.06 o
   8   3   5       61.95       76.75     59.47 o
   9   3   5    14252.13    14848.42    303.29 o
  10   3   5     9352.95     9081.44    242.42 o
  11   3   5       44.87      122.38     75.31 o
  12   3   5     3207.11     3513.40    237.08 o
  13   3   5     1631.94     1617.79    186.55 o
  14   3   5       28.59      -78.12    145.82 o
  15   3   5     2049.86     1762.85    299.45 o
  16   3   5     2221.03     1973.76    328.09 o
 -15   4   5      399.64      283.05    176.58 o
 -14   4   5      298.46      335.08    109.89 o
 -13   4   5     1289.98     1003.59    132.69 o
 -12   4   5        7.20        7.60     69.28 o
 -11   4   5      113.31       56.29     66.74 o
 -10   4   5        5.89       81.98     67.80 o
  -9   4   5     3910.98     3604.45    146.56 o
  -8   4   5      648.22      644.76     77.39 o
  -7   4   5     1523.81     1406.86     94.40 o
  -6   4   5     7558.19     7124.80    161.24 o
  -5   4   5      862.63      772.28     98.06 o
  -4   4   5      429.48      464.18     48.12 o
  -3   4   5      153.09      162.67     39.98 o
  -2   4   5    20978.68    20993.92    284.03 o
  -1   4   5       85.64       55.76     43.22 o
   0   4   5     2708.04     2695.08    243.47 o
   1   4   5     1148.11     1251.18    246.07 o
   2   4   5      312.07      563.32     87.59 o
   3   4   5      762.20      756.83    238.26 o
   4   4   5     2991.32     3386.19    265.60 o
   5   4   5     4850.41     5033.78    160.48 o
   6   4   5     4050.25     4327.51    154.50 o
   7   4   5      599.29      749.57    124.43 o
   8   4   5       38.21       66.67     88.21 o
   9   4   5      748.76      793.23    135.92 o
  10   4   5      308.53      329.71    113.76 o
  11   4   5     1314.66     1354.20    172.61 o
  12   4   5       15.74      -87.46     87.46 o
  13   4   5      810.70      637.70    147.80 o
  14   4   5      331.75      365.35    141.62 o
  15   4   5       11.40      -57.29    169.25 o
 -14   5   5       15.80       48.76    104.67 o
 -13   5   5      760.71      880.81    137.56 o
 -12   5   5     2040.72     2144.86    280.16 o
 -11   5   5     2094.10     2169.18    138.79 o
 -10   5   5       33.68      145.35     69.94 o
  -9   5   5      210.21      187.07     93.09 o
  -8   5   5      707.11      679.16     84.08 o
  -7   5   5      749.58      572.29     97.45 o
  -6   5   5    15714.66    15381.83    629.58 o
  -5   5   5    19639.87    20191.18    453.08 o
  -4   5   5       60.80        0.09     49.01 o
  -3   5   5    26397.73    25769.02    353.13 o
  -2   5   5     9349.00     9623.46    222.46 o
  -1   5   5       21.21       39.88     69.32 o
   0   5   5    18028.91    17850.37    382.42 o
   1   5   5     2165.06     2146.75    155.34 o
   2   5   5     8821.05     9077.89    276.33 o
   3   5   5    21651.64    21013.39    449.62 o
   4   5   5    10886.74     9878.91    307.26 o
   5   5   5      352.44      410.52     98.41 o
   6   5   5      400.22      458.71    107.56 o
   7   5   5     2739.25     2446.80    197.60 o
   8   5   5      186.99      178.71     98.82 o
   9   5   5     1833.63     1745.21    382.77 o
  10   5   5     5228.75     5868.44    284.11 o
  11   5   5      123.74       45.10    105.76 o
  12   5   5     3288.45     2976.05    246.73 o
  13   5   5     4751.49     5499.15    321.65 o
  14   5   5     1160.13     1126.77    213.52 o
 -13   6   5     1186.07      937.88    239.56 o
 -12   6   5     1711.02     1988.44    234.90 o
 -11   6   5      114.78      129.90    129.33 o
 -10   6   5      437.56      427.97    142.47 o
  -9   6   5        9.60      175.22    117.61 o
  -8   6   5       90.03      201.54     85.51 o
  -7   6   5      212.00      182.77    103.23 o
  -6   6   5      773.10      757.68    106.74 o
  -5   6   5      523.53      700.85    101.89 o
  -4   6   5     1104.32     1116.73     97.97 o
  -3   6   5     1839.71     1822.24    116.35 o
  -2   6   5     1270.36     1474.13    161.95 o
  -1   6   5     5945.52     6216.38    324.26 o
   0   6   5      163.93      116.68     67.58 o
   1   6   5       88.83       58.44     86.14 o
   2   6   5      866.76      930.30    217.43 o
   3   6   5     1239.54     1309.67    149.34 o
   4   6   5      458.34      551.27    160.14 o
   5   6   5     1853.36     2006.89    144.97 o
   6   6   5      661.34      753.04    137.01 o
   7   6   5       16.74       63.47    124.99 o
   8   6   5        2.97      -64.30     92.97 o
   9   6   5     1563.52     1749.17    318.98 o
  10   6   5     4445.37     4262.36    453.08 o
  11   6   5      510.00      557.38    155.19 o
  12   6   5       38.21      -92.76    113.75 o
 -10   7   5     3381.43     3228.11    289.26 o
  -9   7   5     4173.60     4174.34    312.05 o
  -8   7   5     2250.08     2223.91    235.59 o
  -7   7   5      139.64      108.40    197.90 o
  -6   7   5      744.01      792.99    164.61 o
  -5   7   5       98.17      120.88    167.95 o
  -4   7   5      699.93      750.98    146.16 o
  -3   7   5     1196.50     1207.24    137.11 o
  -2   7   5      400.06      524.90    207.01 o
  -1   7   5        4.40      -91.02     91.02 o
   0   7   5     3298.16     3499.59    303.36 o
   1   7   5     7122.46     7501.29    239.27 o
   2   7   5     2578.90     2617.79    223.61 o
   3   7   5      216.00      166.98     85.20 o
   4   7   5     2063.73     2143.00    158.69 o
   5   7   5      537.81      456.32     98.94 o
   6   7   5     6221.74     6593.45    298.19 o
   7   7   5     6015.07     6348.64    834.55 o
   8   7   5       36.80        2.50    112.61 o
   9   7   5     2398.72     2103.88    450.48 o
  10   7   5     1656.53     1494.47    200.29 o
  -7   8   5      493.52      401.00    162.66 o
  -6   8   5     2834.22     2874.92    278.40 o
  -5   8   5     1100.23     1248.39    200.06 o
  -4   8   5      191.67       85.05    135.32 o
  -3   8   5       55.05      -71.41    121.08 o
  -2   8   5     3291.64     2969.22    258.10 o
  -1   8   5     1823.05     1858.99    218.74 o
   0   8   5      623.98      656.11    160.72 o
   1   8   5      434.45      300.61    289.03 o
   2   8   5       76.11      118.83    187.48 o
   3   8   5      489.55      605.45    155.09 o
   4   8   5      277.89      203.99    126.09 o
   5   8   5      690.42      289.03    213.52 o
   6   8   5      944.70      856.69    289.03 o
   7   8   5      418.87      742.11    257.79 o
 -17   0   6     1059.16     1234.25    260.39 o
 -16   0   6      491.17      739.51    205.71 o
 -15   0   6     3708.55     4468.31    393.19 o
 -14   0   6    12119.74    12267.02    528.59 o
 -13   0   6      281.99      187.48    127.59 o
 -12   0   6    18118.50    17388.91    593.69 o
 -11   0   6     3233.41     2997.10    283.83 o
 -10   0   6    21736.21    21495.28    622.33 o
  -9   0   6    93213.59    94232.91   1752.43 o
  -8   0   6    48430.82    46837.91    748.77 o
  -7   0   6     3745.68     3977.90    162.85 o
  -6   0   6    36961.60    36602.54    583.67 o
  -5   0   6     1625.54     1815.07    108.80 o
  -4   0   6    40960.08    40660.99    841.06 o
  -3   0   6    38224.67    38338.82    433.64 o
  -2   0   6      412.63      509.14     43.98 o
  -1   0   6       14.09       -0.99     70.81 o
   0   0   6    31649.10    29919.68    571.56 o
   1   0   6    87737.77    87732.25   1079.18 o
   2   0   6    88605.53    85815.58   1072.93 o
   3   0   6     3848.73     4123.82    137.21 o
   4   0   6    59056.35    59815.20    818.97 o
   5   0   6     1024.08     1544.95    337.21 o
   6   0   6    84688.34    84491.34   1135.45 o
   7   0   6   131931.08   132644.09   3224.94 o
   8   0   6    10067.38    10649.12    613.22 o
   9   0   6    15813.46    16939.73    437.46 o
  10   0   6    23828.64    23992.74    503.86 o
  11   0   6       78.44      -35.50     91.14 o
  12   0   6     4809.44     5377.07    354.13 o
  13   0   6      920.34      786.38    197.90 o
  14   0   6     1701.76     1549.33    249.98 o
  15   0   6     5590.76     5580.18    408.81 o
  16   0   6     4788.27     4585.49    421.83 o
 -17   1   6     1449.69     1919.67    387.98 o
 -16   1   6      744.16      632.83    167.95 o
 -15   1   6        2.42     -119.78    164.05 o
 -14   1   6      614.85      650.67    129.72 o
 -13   1   6     4849.42     4775.50    238.39 o
 -12   1   6     7395.50     6831.10    275.82 o
 -11   1   6      694.31      749.38    105.28 o
 -10   1   6     1934.94     1920.39    220.64 o
  -9   1   6      875.34      987.20     74.07 o
  -8   1   6     6850.76     6219.75    157.19 o
  -7   1   6      991.67     1159.14     72.65 o
  -6   1   6    31146.39    30093.41    399.68 o
  -5   1   6    37358.26    35767.86    592.40 o
  -4   1   6     1128.07     1209.15     68.40 o
  -3   1   6      700.83      753.41     46.24 o
  -2   1   6    27007.61    27219.00    277.86 o
  -1   1   6   104617.35   105730.46    932.09 o
   0   1   6    32542.37    32087.83    281.23 o
   1   1   6     1824.79     1990.75     60.11 o
   2   1   6     1567.94     1649.17     60.36 o
   3   1   6    18730.48    19092.05    233.11 o
   4   1   6    11317.43    11005.93    272.86 o
   5   1   6     1142.80     1115.19     70.05 o
   6   1   6    21182.19    21095.50    285.79 o
   7   1   6     9005.30     9410.04    186.37 o
   8   1   6       23.17      -33.72     58.63 o
   9   1   6     2039.41     2130.65    116.96 o
  10   1   6    13805.57    14075.89    413.80 o
  11   1   6    13511.42    13489.97    305.32 o
  12   1   6     2452.58     2416.14    263.23 o
  13   1   6      308.17      270.74    196.60 o
  14   1   6      782.07     1022.80    160.06 o
  15   1   6     1030.39     1378.73    178.34 o
  16   1   6       56.65      -27.01    118.49 o
 -17   2   6       17.26      131.50    117.84 o
 -16   2   6     2014.19     1890.08    236.96 o
 -15   2   6     2588.76     2170.94    180.60 o
 -14   2   6       56.89      101.65     93.73 o
 -13   2   6     4982.96     5451.51    229.09 o
 -12   2   6     8603.05     8504.73    257.60 o
 -11   2   6     2285.98     2287.58    151.98 o
 -10   2   6     1584.90     1630.27    101.72 o
  -9   2   6     4472.02     4341.70    134.37 o
  -8   2   6     1188.40     1201.55     81.16 o
  -7   2   6      180.77      208.51     56.43 o
  -6   2   6    34161.54    34771.54    450.29 o
  -5   2   6    84482.39    83381.58    879.16 o
  -4   2   6     8803.24     8813.91    143.33 o
  -3   2   6    42246.34    41432.36    408.37 o
  -2   2   6    95515.55    93308.07    809.63 o
  -1   2   6      690.04      605.67     39.86 o
   0   2   6    59295.53    59820.15    644.92 o
   1   2   6    23331.96    23601.53    538.33 o
   2   2   6    31213.43    30034.52    427.04 o
   3   2   6   154116.30   154087.72   1487.43 o
   4   2   6    81486.32    82380.64    755.42 o
   5   2   6      105.84      134.37     37.29 o
   6   2   6      857.57      887.44     55.74 o
   7   2   6      288.09      335.63     54.57 o
   8   2   6     2111.17     1926.18    152.39 o
   9   2   6     9142.52     9026.86    224.38 o
  10   2   6     7982.20     7825.22    227.82 o
  11   2   6      682.98      920.42    209.00 o
  12   2   6     2721.41     2746.21    173.27 o
  13   2   6    10272.99    11143.53    326.84 o
  14   2   6     6686.35     6491.11    398.40 o
  15   2   6       33.73      -21.37    106.60 o
  16   2   6      931.83      941.50    410.12 o
 -16   3   6      254.89       83.80    106.63 o
 -15   3   6      204.40       74.66    128.07 o
 -14   3   6       61.97       51.53     92.74 o
 -13   3   6     3886.71     3780.21    211.37 o
 -12   3   6     5009.67     5608.55    411.89 o
 -11   3   6      163.16       42.40     64.94 o
 -10   3   6     1146.32     1359.81    102.42 o
  -9   3   6     1676.61     1766.54    171.38 o
  -8   3   6     2129.15     2196.17    114.19 o
  -7   3   6       24.50       60.81     44.19 o
  -6   3   6    11073.08    10794.37    191.76 o
  -5   3   6    18465.86    19010.48    249.49 o
  -4   3   6      563.98      652.09     53.04 o
  -3   3   6     4578.93     4627.21    106.58 o
  -2   3   6     9062.40     8505.85    138.49 o
  -1   3   6    48338.04    47592.87    594.39 o
   0   3   6    17577.66    17985.57    344.04 o
   1   3   6     1396.12     1384.38    109.33 o
   2   3   6     1024.21     1088.66    103.86 o
   3   3   6     5367.47     5122.50    218.64 o
   4   3   6     4381.71     4411.19    102.65 o
   5   3   6     2449.05     2547.13     87.40 o
   6   3   6    12386.12    11893.74    329.61 o
   7   3   6     1336.64     1400.30    102.59 o
   8   3   6       13.91      -56.15     56.15 o
   9   3   6     2701.10     2994.46    190.27 o
  10   3   6    17710.07    17456.01    655.01 o
  11   3   6     4973.17     5080.39    253.13 o
  12   3   6     1085.92     1081.74    161.10 o
  13   3   6      499.28      424.64    127.88 o
  14   3   6      552.41      463.50    195.29 o
  15   3   6     1224.27      466.10    213.52 o
 -15   4   6     1321.62     1536.43    211.71 o
 -14   4   6     3749.82     3755.16    314.78 o
 -13   4   6      129.02      275.39    101.61 o
 -12   4   6     2802.25     2764.10    153.25 o
 -11   4   6     1990.51     1929.87    129.61 o
 -10   4   6     8743.09     8484.19    211.81 o
  -9   4   6    29474.69    29529.80    405.97 o
  -8   4   6    13189.54    13447.42    246.73 o
  -7   4   6      747.12      912.35     81.87 o
  -6   4   6     9420.43     9753.50    191.86 o
  -5   4   6      144.32      232.54     58.67 o
  -4   4   6    11918.39    11911.28    194.40 o
  -3   4   6    10417.92    10122.61    170.78 o
  -2   4   6      219.64      235.16     75.68 o
  -1   4   6      921.07     1148.32    123.69 o
   0   4   6    11721.24    11449.68    283.78 o
   1   4   6    30304.75    30702.21    558.54 o
   2   4   6    24503.73    24374.36    371.58 o
   3   4   6      269.99      210.43     78.11 o
   4   4   6     7019.90     6854.51    278.62 o
   5   4   6        8.66       40.73     78.78 o
   6   4   6    24228.01    23948.57    505.16 o
   7   4   6    45431.77    45072.22    895.74 o
   8   4   6     7638.49     7201.29    280.42 o
   9   4   6     7711.49     8078.72    308.92 o
  10   4   6    16942.01    17479.17    473.67 o
  11   4   6      314.34      204.32    119.78 o
  12   4   6     2425.47     2350.78    224.54 o
  13   4   6     1254.11     1256.14    180.44 o
  14   4   6      412.15      359.55    137.16 o
  15   4   6     2597.05     2299.25    348.92 o
 -14   5   6      330.21      307.36    120.72 o
 -13   5   6      726.71      894.27    134.81 o
 -12   5   6      315.72      487.93     93.52 o
 -11   5   6     1005.51     1045.11    110.14 o
 -10   5   6      109.65      146.08     73.01 o
  -9   5   6      457.58      371.77     88.82 o
  -8   5   6     2242.50     2092.63    146.99 o
  -7   5   6      584.14      660.84     96.11 o
  -6   5   6    10274.34    10368.02    343.26 o
  -5   5   6     8360.61     8288.25    223.26 o
  -4   5   6        4.61      -17.86     49.44 o
  -3   5   6      669.40      835.15     82.68 o
  -2   5   6     8130.70     7896.18    240.52 o
  -1   5   6    13363.68    13598.82    329.14 o
   0   5   6     5743.85     6191.89    227.64 o
   1   5   6        4.42       -9.85     92.44 o
   2   5   6      660.68      735.79    114.49 o
   3   5   6     3518.88     3477.45    198.84 o
   4   5   6     4269.22     4519.69    291.64 o
   5   5   6     1110.49     1196.62    140.11 o
   6   5   6     4146.35     3834.57    386.68 o
   7   5   6     3492.98     3243.12    225.63 o
   8   5   6       94.96      141.84     95.06 o
   9   5   6      576.58      562.83    213.52 o
  10   5   6      208.41      275.66    126.29 o
  11   5   6     3425.16     3481.08    290.34 o
  12   5   6      554.03      474.28    255.18 o
  13   5   6      432.63      483.59    149.00 o
 -12   6   6     1581.97     1563.64    217.09 o
 -11   6   6      882.05      880.23    207.01 o
 -10   6   6       53.21      144.20    107.64 o
  -9   6   6       98.06       94.05     81.93 o
  -8   6   6       68.61      242.42     86.96 o
  -7   6   6       94.66       53.10     78.44 o
  -6   6   6     4327.72     4696.91    276.67 o
  -5   6   6     8056.99     8919.62    252.33 o
  -4   6   6      381.01      552.41     94.24 o
  -3   6   6     2515.73     2777.32    140.39 o
  -2   6   6    12255.10    12967.33    289.88 o
  -1   6   6     1468.06     1345.11    122.20 o
   0   6   6     7299.72     7798.84    330.70 o
   1   6   6     4867.26     4668.02    220.95 o
   2   6   6     4336.51     4497.43    229.36 o
   3   6   6    19887.33    19397.97    462.79 o
   4   6   6     9124.01     9125.74    260.00 o
   5   6   6      350.22      335.35    110.69 o
   6   6   6      804.68      843.47    136.05 o
   7   6   6       83.53      111.01    117.18 o
   8   6   6       36.33       32.53    101.22 o
   9   6   6     1415.47     1257.20    358.04 o
  10   6   6     2861.00     2834.47    294.24 o
  11   6   6       47.89       82.62    119.00 o
  12   6   6      412.82      349.71    146.37 o
 -10   7   6      846.84      761.72    188.67 o
  -9   7   6      175.33      298.32    308.56 o
  -8   7   6       10.92      -99.75    118.62 o
  -7   7   6        1.90      -27.26    108.99 o
  -6   7   6      342.61      190.37    229.14 o
  -5   7   6      618.52      403.14    139.90 o
  -4   7   6      453.90      475.72    137.91 o
  -3   7   6      665.38      484.25    108.70 o
  -2   7   6      703.04      877.20    184.88 o
  -1   7   6     2034.67     2309.55    160.14 o
   0   7   6      580.75      788.30    112.42 o
   1   7   6       54.18      -28.42     74.92 o
   2   7   6      118.57       26.01    101.28 o
   3   7   6      150.78      121.83     86.54 o
   4   7   6      129.56       45.43    104.48 o
   5   7   6      106.80       51.26    104.52 o
   6   7   6      472.54      330.29    126.88 o
   7   7   6       52.66      257.50    125.61 o
   8   7   6        4.98      -35.29    106.60 o
   9   7   6       43.91       49.59    121.95 o
  10   7   6     1739.22     1808.96    219.98 o
  -7   8   6       50.64      282.96    270.81 o
  -6   8   6     1369.73     1709.38    231.91 o
  -5   8   6      111.03      141.38    138.84 o
  -4   8   6      976.37      896.74    182.86 o
  -3   8   6      395.85      322.97    137.63 o
  -2   8   6       92.03      234.77    109.40 o
  -1   8   6      120.38       81.82    126.41 o
   0   8   6     1026.20      932.60    177.67 o
   1   8   6     1797.99     1590.19    466.10 o
   2   8   6      419.29      474.90    144.59 o
   3   8   6       33.10       35.27    111.35 o
   4   8   6      378.38      405.34    304.66 o
   5   8   6       48.09     -119.78    177.07 o
   6   8   6     1816.09     1562.35    330.70 o
 -17   1   7      186.23      256.59    131.56 o
 -16   1   7      259.73      193.65    121.93 o
 -15   1   7     3632.17     3169.91    243.96 o
 -14   1   7     1834.81     1857.30    187.81 o
 -13   1   7      717.92      699.97    117.55 o
 -12   1   7    12644.04    12307.46    359.98 o
 -11   1   7      466.25      617.52    115.91 o
 -10   1   7       14.05       93.71     66.94 o
  -9   1   7    12570.97    12550.80    270.55 o
  -8   1   7     6287.77     6273.25    142.94 o
  -7   1   7      544.77      488.60     66.95 o
  -6   1   7    34114.20    33767.56    439.43 o
  -5   1   7    17856.72    17407.89    266.19 o
  -4   1   7      452.90      479.68     41.99 o
  -3   1   7    27558.08    26686.90    285.20 o
  -2   1   7    59791.03    59739.22    543.02 o
  -1   1   7      292.42      430.81     66.78 o
   0   1   7    29550.15    29881.30    274.22 o
   1   1   7    62993.16    63866.36    520.48 o
   2   1   7       17.03       79.31     28.21 o
   3   1   7    31180.07    30680.98    487.59 o
   4   1   7    54931.61    53476.46    768.97 o
   5   1   7     6547.36     7287.22    254.12 o
   6   1   7    23920.19    24618.28    322.18 o
   7   1   7    19040.91    18991.08    285.53 o
   8   1   7     1476.33     1509.54    100.17 o
   9   1   7    11545.50    11701.24    271.52 o
  10   1   7    14496.45    14027.76    304.43 o
  11   1   7     1395.63     1311.82    128.17 o
  12   1   7     5134.35     4884.03    201.47 o
  13   1   7     7781.32     7814.90    310.15 o
  14   1   7     1100.95      862.87    155.51 o
  15   1   7      509.03      670.49    144.46 o
  16   1   7     2897.61     2812.65    411.42 o
 -17   2   7      320.50      512.97    203.10 o
 -16   2   7       12.49      141.94    122.18 o
 -15   2   7      165.88       87.74    113.36 o
 -14   2   7      549.49      426.05    105.68 o
 -13   2   7     1229.40     1408.59    145.73 o
 -12   2   7     1316.82     1122.15    124.68 o
 -11   2   7     1602.09     1564.15    134.50 o
 -10   2   7      599.04      730.63     77.73 o
  -9   2   7      285.99      378.54     62.71 o
  -8   2   7       11.61       -9.64     42.03 o
  -7   2   7     1225.59     1323.46     79.14 o
  -6   2   7      185.17       49.60     46.73 o
  -5   2   7       71.87       69.53     48.33 o
  -4   2   7      459.20      417.43     43.72 o
  -3   2   7      617.98      792.20     51.05 o
  -2   2   7     2773.81     2892.45     78.64 o
  -1   2   7      340.71      325.72     31.82 o
   0   2   7     3525.29     3633.80     92.46 o
   1   2   7       30.37       38.48     21.01 o
   2   2   7       12.46      -16.90     36.52 o
   3   2   7      163.15      144.71     31.37 o
   4   2   7     4155.38     4475.54    113.34 o
   5   2   7      193.70      180.60     53.10 o
   6   2   7     1881.25     2327.50    100.35 o
   7   2   7       53.63      194.82     63.14 o
   8   2   7      150.98      227.95     56.52 o
   9   2   7     1067.37     1091.78     92.48 o
  10   2   7     1250.14     1267.89    119.17 o
  11   2   7     2163.02     2220.32    153.47 o
  12   2   7       22.11       54.67     77.49 o
  13   2   7      180.52      159.79    118.84 o
  14   2   7        0.77        8.78    131.50 o
  15   2   7      148.19      155.63    119.64 o
  16   2   7       39.15      -15.62    179.67 o
 -16   3   7        3.42      152.09    111.35 o
 -15   3   7      770.33      704.98    137.93 o
 -14   3   7     1393.73     1552.25    156.37 o
 -13   3   7       40.29       80.64     92.70 o
 -12   3   7     6186.65     6369.45    235.35 o
 -11   3   7     2638.40     2714.05    140.02 o
 -10   3   7     1024.82      850.43     87.30 o
  -9   3   7    19540.24    18818.36    434.85 o
  -8   3   7    13219.66    12688.03    228.93 o
  -7   3   7       99.88      130.06     50.40 o
  -6   3   7    14770.20    13782.66    358.39 o
  -5   3   7     5009.92     4836.39    118.72 o
  -4   3   7     4848.84     4789.05    116.22 o
  -3   3   7    25531.61    24475.17    290.46 o
  -2   3   7    19223.89    19707.27    268.89 o
  -1   3   7      719.77      704.22     48.44 o
   0   3   7    15472.83    15379.19    381.47 o
   1   3   7    27149.99    26435.30    499.95 o
   2   3   7     5542.94     5416.30    223.94 o
   3   3   7     7913.37     8578.70    432.25 o
   4   3   7    11603.06    11174.90    219.87 o
   5   3   7     1179.40     1239.38     65.86 o
   6   3   7    23948.57    24046.79    363.96 o
   7   3   7    31415.01    31329.04    450.81 o
   8   3   7     5520.73     5868.01    253.37 o
   9   3   7     8174.02     8810.62    310.58 o
  10   3   7    12410.43    12524.83    384.49 o
  11   3   7      620.28      657.79    147.12 o
  12   3   7     1646.68     2011.68    207.67 o
  13   3   7     3160.99     3587.42    453.08 o
  14   3   7       18.71       -8.69    113.76 o
  15   3   7     1684.59     1208.21    268.20 o
 -15   4   7      207.79      283.50    114.55 o
 -14   4   7      491.65      393.72    116.80 o
 -13   4   7      111.92      -52.88     86.24 o
 -12   4   7      278.64      160.56     92.68 o
 -11   4   7       18.58      -46.50    110.12 o
 -10   4   7       37.11       18.27     62.95 o
  -9   4   7      327.48      424.34     78.27 o
  -8   4   7     4290.29     4182.86    153.04 o
  -7   4   7      177.66      197.24     56.34 o
  -6   4   7     3282.83     3166.74    131.28 o
  -5   4   7     5442.65     5574.57    141.46 o
  -4   4   7        6.91       69.26     41.42 o
  -3   4   7      912.51     1036.42     91.13 o
  -2   4   7      726.94      686.76     77.79 o
  -1   4   7    13147.51    12833.68    302.13 o
   0   4   7     4229.51     4120.29    265.60 o
   1   4   7       76.69       77.60     70.33 o
   2   4   7       65.48       21.16     65.60 o
   3   4   7     2186.91     2331.64    164.44 o
   4   4   7     2779.74     3260.26    187.48 o
   5   4   7      654.03      673.55    112.61 o
   6   4   7      582.89      580.41    112.49 o
   7   4   7     2210.38     2341.82    190.81 o
   8   4   7      514.66      491.56    118.16 o
   9   4   7      150.65      130.75     99.69 o
  10   4   7      566.16      412.45    125.04 o
  11   4   7      593.28      433.64    127.72 o
  12   4   7      546.36      433.84    137.16 o
  13   4   7      253.81      120.51    118.66 o
  14   4   7      271.11       26.88    122.18 o
 -14   5   7      398.83      539.07    160.31 o
 -13   5   7      577.72      468.90    165.35 o
 -12   5   7     2095.62     2580.03    226.37 o
 -11   5   7      885.82     1058.54    127.56 o
 -10   5   7       21.98       91.10     90.84 o
  -9   5   7      717.20      721.78    110.42 o
  -8   5   7      302.39      357.18     87.87 o
  -7   5   7      466.46      459.23    135.86 o
  -6   5   7     6889.53     7028.05    220.38 o
  -5   5   7    17401.37    17661.76    341.39 o
  -4   5   7     2368.96     2668.36    129.24 o
  -3   5   7     2702.31     2764.18    201.65 o
  -2   5   7    15750.09    15005.86    299.78 o
  -1   5   7      384.03      454.16    145.82 o
   0   5   7    11484.94    11636.63    314.61 o
   1   5   7    10638.08    10961.23    314.96 o
   2   5   7     2252.56     1926.76    163.37 o
   3   5   7    25344.71    24842.52    967.35 o
   4   5   7    15112.24    15310.27    398.45 o
   5   5   7     1681.10     1736.84    168.29 o
   6   5   7     2682.08     2778.60    208.65 o
   7   5   7      637.36      590.43    125.10 o
   8   5   7      247.35      153.63    124.99 o
   9   5   7     1618.91     1467.82    181.19 o
  10   5   7     2655.72     2668.89    386.68 o
  11   5   7       38.18      -24.54    152.33 o
  12   5   7      218.42      147.87    130.38 o
  13   5   7     3066.50     2872.84    265.67 o
 -12   6   7     2104.48     2167.18    246.49 o
 -11   6   7      862.40      985.67    166.04 o
 -10   6   7      766.41      914.39    126.99 o
  -9   6   7       15.62       -6.22     82.23 o
  -8   6   7       36.77      -25.68     79.66 o
  -7   6   7     1062.02     1057.40    122.58 o
  -6   6   7       22.28       17.46     76.02 o
  -5   6   7     1079.28     1085.78    119.33 o
  -4   6   7     1507.16     1487.88    129.97 o
  -3   6   7      320.41      337.64     73.21 o
  -2   6   7     4576.81     4265.66    170.50 o
  -1   6   7     3798.82     3819.80    225.86 o
   0   6   7     3515.08     3834.20    229.61 o
   1   6   7        2.07      -83.74     83.74 o
   2   6   7      197.48      119.24    117.18 o
   3   6   7      149.66      172.63    115.87 o
   4   6   7     1204.62      978.33    145.95 o
   5   6   7        6.72      123.40     98.97 o
   6   6   7     1515.89     1789.77    227.84 o
   7   6   7      376.49      460.87    128.26 o
   8   6   7       69.55        9.53    103.06 o
   9   6   7      139.40      162.11    124.84 o
  10   6   7     1660.10     1480.75    196.85 o
  11   6   7     1896.81     1588.88    211.65 o
 -10   7   7      288.09      299.38    168.10 o
  -9   7   7     5211.59     4758.28    334.97 o
  -8   7   7     3959.78     4246.29    498.65 o
  -7   7   7        8.17      -18.92    266.90 o
  -6   7   7     1704.91     1705.80    203.91 o
  -5   7   7       37.97      107.29    111.59 o
  -4   7   7     3711.60     3149.52    255.61 o
  -3   7   7     2280.84     2507.29    170.83 o
  -2   7   7     1421.08     1600.04    125.15 o
  -1   7   7      393.34      394.63     95.71 o
   0   7   7     1165.47     1088.54    152.24 o
   1   7   7     2437.33     2492.96    207.21 o
   2   7   7     2389.39     2647.75    215.49 o
   3   7   7      172.79      130.48    111.27 o
   4   7   7      359.13      302.74    124.43 o
   5   7   7      134.47      237.81    138.01 o
   6   7   7     3805.31     3589.54    265.23 o
   7   7   7     6572.14     7020.86    323.27 o
   8   7   7      901.92      995.70    298.15 o
   9   7   7      630.58      494.30    270.81 o
  -7   8   7        4.45       84.01    144.43 o
  -6   8   7     1019.48     1042.33    194.19 o
  -5   8   7      330.09      218.86    146.16 o
  -4   8   7      185.54      471.26    162.00 o
  -3   8   7       67.62      -98.57    124.19 o
  -2   8   7      110.81      114.67    122.56 o
  -1   8   7     2543.10     2542.52    251.08 o
   0   8   7     1505.83     1539.42    282.52 o
   1   8   7       28.55       83.13    120.12 o
   2   8   7        3.14     -110.29    110.29 o
   3   8   7      234.75      372.96    142.35 o
   4   8   7      711.25      574.34    156.30 o
   5   8   7        4.41      230.63    137.49 o
   6   8   7      549.80      861.89    276.01 o
 -17   0   8      161.34      156.23    169.25 o
 -16   0   8      298.74      403.61    200.50 o
 -15   0   8       50.29       65.10    151.03 o
 -14   0   8     1261.56     1273.31    234.35 o
 -13   0   8      553.07      544.22    177.07 o
 -12   0   8      490.19      403.61    145.82 o
 -11   0   8     4799.66     3921.49    278.62 o
 -10   0   8      396.55      416.63    135.40 o
  -9   0   8    56677.21    57170.61    913.70 o
  -8   0   8    78943.52    74918.88   1088.63 o
  -7   0   8     3505.75     3008.89    163.24 o
  -6   0   8    31734.05    30723.90    830.65 o
  -5   0   8     1126.13      998.26     97.27 o
  -4   0   8    19233.77    18448.08    341.54 o
  -3   0   8    96321.35    95192.59   1646.41 o
  -2   0   8    12025.99    11957.71    195.74 o
  -1   0   8     1442.08     1503.41     86.76 o
   0   0   8    42481.86    41942.12    530.06 o
   1   0   8    32641.26    33877.06    503.46 o
   2   0   8     9583.34     9361.55    401.00 o
   3   0   8     1971.59     1641.85    130.20 o
   4   0   8     1337.12     1696.12    183.58 o
   5   0   8      430.64      385.96     76.05 o
   6   0   8    27701.89    27351.52    502.44 o
   7   0   8    82914.27    81535.63   1590.99 o
   8   0   8    34377.87    34306.60    623.95 o
   9   0   8     2095.47     2568.24    192.04 o
  10   0   8    19371.74    20394.63    476.34 o
  11   0   8     2918.87     2518.86    341.11 o
  12   0   8     6504.59     7426.35    411.42 o
  13   0   8     8352.80     7978.38    434.85 o
  14   0   8       47.71        0.00    151.03 o
  15   0   8     4815.21     4567.26    408.81 o
  16   0   8     4757.37     4418.84    424.44 o
 -17   1   8      454.11      505.16    149.14 o
 -16   1   8     2224.73     2496.13    228.11 o
 -15   1   8      383.47      805.90    150.68 o
 -14   1   8       72.27       36.35     93.85 o
 -13   1   8      275.95       93.37     89.44 o
 -12   1   8     9918.60     9661.26    275.31 o
 -11   1   8     2491.28     2469.08    159.24 o
 -10   1   8        0.86      -17.63     61.59 o
  -9   1   8      852.59      979.22     97.88 o
  -8   1   8     3599.81     3613.69    112.52 o
  -7   1   8     6478.88     5783.89    168.88 o
  -6   1   8     1398.54     1736.74    117.82 o
  -5   1   8    42462.36    42333.07    428.65 o
  -4   1   8    16064.33    15156.35    241.58 o
  -3   1   8      110.20      108.95     29.73 o
  -2   1   8      235.84      259.63     34.61 o
  -1   1   8    34258.18    34047.26    313.05 o
   0   1   8    67193.86    67490.27    550.97 o
   1   1   8    10352.03    10501.47    149.45 o
   2   1   8       38.76       70.66     33.07 o
   3   1   8     1984.69     2259.15     82.13 o
   4   1   8    11352.07    10684.29    197.32 o
   5   1   8     5577.46     5358.31    142.07 o
   6   1   8     5813.03     5835.28    147.19 o
   7   1   8    14903.83    15157.61    253.90 o
   8   1   8     1976.85     2020.70    113.78 o
   9   1   8      128.95      204.75    103.36 o
  10   1   8     4633.97     4423.47    162.21 o
  11   1   8     6270.61     6433.41    194.44 o
  12   1   8     6861.37     6946.03    238.65 o
  13   1   8      846.59      802.86    144.59 o
  14   1   8      269.35      180.62    119.75 o
  15   1   8      537.33      718.56    147.80 o
  16   1   8      957.44      682.73    164.72 o
 -16   2   8     1296.12      957.13    165.68 o
 -15   2   8     7692.81     7104.95    271.56 o
 -14   2   8      752.45      795.66    212.09 o
 -13   2   8     5536.20     6069.32    236.74 o
 -12   2   8     9735.29    10364.85    289.52 o
 -11   2   8      979.22     1056.11    119.50 o
 -10   2   8      143.71      129.75     75.00 o
  -9   2   8      160.88      131.39     53.37 o
  -8   2   8     2930.51     3123.41    118.68 o
  -7   2   8     6408.86     6147.06    176.11 o
  -6   2   8    15122.08    15041.70    428.65 o
  -5   2   8    29244.79    28162.82    397.20 o
  -4   2   8    37251.35    37146.82    468.51 o
  -3   2   8      642.80      678.57     49.82 o
  -2   2   8    66767.62    65158.05    602.96 o
  -1   2   8    26481.44    26076.49    284.70 o
   0   2   8    36090.21    36778.37    369.17 o
   1   2   8    71848.19    72051.81   1340.81 o
   2   2   8      448.21      439.99     43.31 o
   3   2   8   167713.97   165519.58   1478.19 o
   4   2   8    84421.96    80280.98    756.69 o
   5   2   8    10093.60    10283.04    221.75 o
   6   2   8     8840.25     8834.40    178.26 o
   7   2   8     1649.32     1641.10    117.08 o
   8   2   8     3966.53     4077.61    139.61 o
   9   2   8    23069.76    22732.87    345.34 o
  10   2   8     4200.49     4437.33    164.99 o
  11   2   8     1817.54     1871.04    146.38 o
  12   2   8      480.93      450.43    101.05 o
  13   2   8     4065.78     4469.81    293.11 o
  14   2   8     3618.70     3734.01    385.38 o
  15   2   8      156.62      -62.49    166.65 o
  16   2   8      338.46      299.45    205.71 o
 -16   3   8      904.64      928.44    236.63 o
 -15   3   8        3.42      100.98     99.38 o
 -14   3   8      573.19      391.79    161.09 o
 -13   3   8     1866.59     1452.53    151.09 o
 -12   3   8     8534.41     8883.12    270.85 o
 -11   3   8     4007.37     3834.96    284.64 o
 -10   3   8      618.28      677.63     84.88 o
  -9   3   8     3410.07     3685.63    139.92 o
  -8   3   8     1543.22     1860.82    135.02 o
  -7   3   8     4428.56     4917.04    142.27 o
  -6   3   8       29.61      139.56     57.96 o
  -5   3   8    18125.93    17649.97    247.14 o
  -4   3   8    13305.59    12300.43    194.25 o
  -3   3   8     1861.72     1901.50     83.02 o
  -2   3   8      505.67      498.51     47.05 o
  -1   3   8    17081.02    17096.63    213.42 o
   0   3   8    36290.19    35835.86    579.84 o
   1   3   8     5871.20     5931.99    615.82 o
   2   3   8      422.96      528.06     68.05 o
   3   3   8       24.17       26.00     69.00 o
   4   3   8    10129.16    10344.15    371.06 o
   5   3   8     2662.70     2377.23    171.90 o
   6   3   8     1722.20     1623.08    152.66 o
   7   3   8     6700.18     6322.21    256.32 o
   8   3   8      410.39      364.55    103.22 o
   9   3   8      812.45      877.71    225.24 o
  10   3   8      162.39      340.67    108.62 o
  11   3   8     8548.05     8689.28    338.73 o
  12   3   8     3839.71     4175.95    286.10 o
  13   3   8      203.19        0.25    112.56 o
  14   3   8       63.33      -33.83    120.51 o
  15   3   8      878.51      669.20    234.35 o
 -15   4   8      268.51      173.99    115.03 o
 -14   4   8     1301.19     1093.79    157.15 o
 -13   4   8      487.79      772.32    128.19 o
 -12   4   8      658.03      351.23    100.75 o
 -11   4   8     3684.25     3340.72    156.66 o
 -10   4   8       98.78      249.24     71.93 o
  -9   4   8    20280.28    20004.18    325.43 o
  -8   4   8    29446.35    30005.19    405.08 o
  -7   4   8     2460.85     2714.07    128.34 o
  -6   4   8    10132.27    10092.56    284.12 o
  -5   4   8     5524.60     5724.88    266.90 o
  -4   4   8     9925.18     9702.02    315.43 o
  -3   4   8    34492.63    34748.35    485.25 o
  -2   4   8     7736.54     7717.60    211.65 o
  -1   4   8     2184.47     2065.69    125.64 o
   0   4   8    18086.33    17441.10    381.02 o
   1   4   8    11403.63    10652.53    453.08 o
   2   4   8     4540.92     4080.49    199.80 o
   3   4   8      101.07      -12.28     71.61 o
   4   4   8      269.08      429.92     98.22 o
   5   4   8       22.61      -32.17     73.10 o
   6   4   8     9596.77     9775.70    325.13 o
   7   4   8    28248.08    27838.89    710.87 o
   8   4   8    11929.76    11406.56    365.02 o
   9   4   8      946.42      843.78    141.98 o
  10   4   8     4364.68     4187.23    275.45 o
  11   4   8      333.45      505.76    131.96 o
  12   4   8      974.10     1130.74    176.73 o
  13   4   8     4060.07     3908.57    291.10 o
  14   4   8       68.94      166.36    132.34 o
 -14   5   8      235.13      146.62    145.89 o
 -13   5   8        2.05      -79.03    122.35 o
 -12   5   8      511.11      507.42    120.83 o
 -11   5   8      266.88      417.13    106.45 o
 -10   5   8       44.36      111.95     84.18 o
  -9   5   8       21.51       57.31     79.51 o
  -8   5   8      725.26      900.66    147.84 o
  -7   5   8     1375.61     1347.68    125.19 o
  -6   5   8     2284.68     2528.21    156.44 o
  -5   5   8    10618.64    10709.93    262.98 o
  -4   5   8     1925.86     2123.82    297.44 o
  -3   5   8      187.46      280.76     79.91 o
  -2   5   8      253.52      407.00     81.81 o
  -1   5   8     7299.18     7389.72    683.53 o
   0   5   8    14872.62    15066.34    374.48 o
   1   5   8     2558.72     2625.82    190.70 o
   2   5   8      591.27      553.06    246.07 o
   3   5   8      101.55      163.34    101.19 o
   4   5   8     2667.93     2961.28    214.57 o
   5   5   8     1471.99     1562.88    296.85 o
   6   5   8      361.11      361.94    108.62 o
   7   5   8     3327.24     3036.55    231.69 o
   8   5   8      862.65      838.96    151.89 o
   9   5   8      297.93      266.92    122.34 o
  10   5   8      587.22      647.59    249.98 o
  11   5   8      725.22      879.05    162.88 o
  12   5   8     2375.49     1928.56    218.13 o
  13   5   8      683.22      531.12    157.55 o
 -12   6   8     2707.54     3218.76    217.06 o
 -11   6   8      690.03      659.26    134.52 o
 -10   6   8        2.24       33.94     92.72 o
  -9   6   8       54.40       72.40     90.45 o
  -8   6   8       34.09      154.06     89.07 o
  -7   6   8      473.15      644.99    127.23 o
  -6   6   8     3264.73     3538.23    193.51 o
  -5   6   8     6312.18     6314.92    219.65 o
  -4   6   8     1568.75     1643.70    137.44 o
  -3   6   8      215.24      230.78     75.32 o
  -2   6   8    12552.32    13183.69    384.84 o
  -1   6   8     1429.54     1794.34    249.98 o
   0   6   8     3554.24     3333.63    220.83 o
   1   6   8     7202.89     7708.23    294.95 o
   2   6   8        2.97      -43.83     87.46 o
   3   6   8    12302.00    11911.67    636.66 o
   4   6   8    17445.04    16728.32    450.77 o
   5   6   8     1224.05     1352.88    342.41 o
   6   6   8     1512.76     1300.89    298.15 o
   7   6   8     1263.67     1333.27    175.77 o
   8   6   8      861.03      868.58    161.64 o
   9   6   8     4388.15     3968.78    289.92 o
  10   6   8     1403.96     1283.45    190.04 o
  11   6   8      161.18      212.45    131.56 o
 -10   7   8       84.86     -115.03    140.13 o
  -9   7   8     1218.10     1588.85    226.72 o
  -8   7   8      119.99       43.79    218.73 o
  -7   7   8      199.59      343.72    146.75 o
  -6   7   8      282.37      333.40    136.34 o
  -5   7   8     1163.56     1363.15    142.42 o
  -4   7   8     2347.38     2691.80    244.42 o
  -3   7   8       12.05      -26.46     86.58 o
  -2   7   8      573.18      398.11     89.34 o
  -1   7   8      162.46      226.25     89.54 o
   0   7   8     1973.93     2038.08    195.38 o
   1   7   8      435.72      374.85    122.82 o
   2   7   8       30.08        9.80    132.80 o
   3   7   8        1.17      -82.38    100.02 o
   4   7   8      457.64      646.17    146.74 o
   5   7   8      110.20      349.91    134.43 o
   6   7   8       94.67       24.66    118.87 o
   7   7   8       60.00       66.71    162.74 o
   8   7   8        1.24      -52.58    179.67 o
   9   7   8       57.50      116.63    128.26 o
  -6   8   8     1183.90     1196.89    210.82 o
  -5   8   8      501.47      476.15    168.17 o
  -4   8   8      121.74       65.01    124.71 o
  -3   8   8      941.93      794.89    179.79 o
  -2   8   8     1740.43     1381.89    339.81 o
  -1   8   8      166.73      305.72    124.74 o
   0   8   8     1536.69     1502.58    501.25 o
   1   8   8      998.91      801.57    173.41 o
   2   8   8       66.12     -112.21    112.21 o
   3   8   8       29.18      -50.73    117.04 o
   4   8   8      404.95      493.32    155.34 o
   5   8   8       29.12     -120.36    120.36 o
 -17   1   9      482.74      434.44    138.93 o
 -16   1   9      228.04      277.98    131.56 o
 -15   1   9     1869.46     2084.33    208.04 o
 -14   1   9     2482.28     2667.81    261.69 o
 -13   1   9     1529.46     1498.57    147.95 o
 -12   1   9     1171.77     1280.19    140.15 o
 -11   1   9     5339.20     5142.89    280.44 o
 -10   1   9       12.67      -23.91     65.26 o
  -9   1   9     8924.64     8981.13    232.93 o
  -8   1   9     7113.83     6660.45    271.97 o
  -7   1   9       78.29      104.67     55.34 o
  -6   1   9    13621.24    13716.69    251.44 o
  -5   1   9    17633.39    17415.19    230.63 o
  -4   1   9     8728.63     8844.24    149.74 o
  -3   1   9    28414.95    28871.13    317.91 o
  -2   1   9    27036.75    26176.48    293.03 o
  -1   1   9     2346.42     2356.63     69.72 o
   0   1   9    24849.73    24980.70    255.07 o
   1   1   9    63206.05    64679.65    545.75 o
   2   1   9       88.69       47.55     26.37 o
   3   1   9    23646.60    24035.22    328.91 o
   4   1   9    55380.16    54751.57    561.08 o
   5   1   9     2335.54     2277.54    101.93 o
   6   1   9    13765.57    13957.53    237.70 o
   7   1   9    22683.69    23345.23    336.29 o
   8   1   9      251.17      303.09     65.56 o
   9   1   9     6518.88     6732.13    187.21 o
  10   1   9     8380.88     8719.57    247.95 o
  11   1   9     2782.63     3025.01    157.25 o
  12   1   9     2329.48     2455.40    312.38 o
  13   1   9     4298.15     4544.15    232.06 o
  14   1   9     1542.24     1385.19    180.52 o
  15   1   9      745.05      740.09    157.42 o
  16   1   9     1072.86      872.45    200.50 o
 -16   2   9        0.01       95.62    119.64 o
 -15   2   9       16.74       56.43    101.95 o
 -14   2   9        4.68      -37.11     94.34 o
 -13   2   9      343.40      516.79    109.48 o
 -12   2   9      335.03      425.65    101.95 o
 -11   2   9     1241.06     1103.40    122.59 o
 -10   2   9       67.78      102.29     75.32 o
  -9   2   9     1476.85     1497.93     97.03 o
  -8   2   9      104.04       43.17     60.68 o
  -7   2   9     2361.60     2159.01    122.71 o
  -6   2   9      134.49      190.23     56.57 o
  -5   2   9      243.95      341.97     56.00 o
  -4   2   9     2115.31     1998.45     87.20 o
  -3   2   9       70.95      131.53     66.53 o
  -2   2   9        9.90       29.94     41.72 o
  -1   2   9     1408.58     1528.09     65.76 o
   0   2   9     3576.54     3528.67     91.44 o
   1   2   9     1298.91     1451.78     60.46 o
   2   2   9       67.70       84.91     31.57 o
   3   2   9      218.05      253.64     40.45 o
   4   2   9      728.98      847.22     63.19 o
   5   2   9       76.16       82.34     40.62 o
   6   2   9       33.31       22.35     44.63 o
   7   2   9      215.42      250.93     57.89 o
   8   2   9      176.98      175.64     72.57 o
   9   2   9       78.13      174.43     66.91 o
  10   2   9       80.89       50.93     62.19 o
  11   2   9     1148.75     1294.10    127.85 o
  12   2   9      420.07      531.99    107.48 o
  13   2   9        5.66      -49.54    107.61 o
  14   2   9        7.97     -151.03    151.03 o
  15   2   9      102.58      377.57    213.52 o
 -16   3   9        5.80      -64.80    107.85 o
 -15   3   9      494.96      640.37    126.78 o
 -14   3   9      660.85     1005.40    136.76 o
 -13   3   9      129.48      171.16     94.88 o
 -12   3   9     1089.36     1306.57    138.76 o
 -11   3   9     5950.07     6274.46    223.94 o
 -10   3   9        7.74       87.29     60.77 o
  -9   3   9    10464.77    10015.01    214.69 o
  -8   3   9    15525.77    15172.12    260.36 o
  -7   3   9     1052.60      921.84    138.69 o
  -6   3   9     9774.48     9691.69    221.45 o
  -5   3   9    11221.00    11268.19    195.12 o
  -4   3   9      498.75      540.40     58.62 o
  -3   3   9    35641.71    34038.11    380.93 o
  -2   3   9    17565.38    17030.31    229.88 o
  -1   3   9      731.96      825.83     79.36 o
   0   3   9    11098.01    11051.58    238.89 o
   1   3   9    22419.87    22840.41    640.56 o
   2   3   9     3327.38     3258.06    343.72 o
   3   3   9     3271.01     2817.85    166.03 o
   4   3   9    10788.32    10689.52    309.13 o
   5   3   9      658.04      721.59    110.11 o
   6   3   9     7494.67     7162.27    267.00 o
   7   3   9    22715.89    22487.37    757.74 o
   8   3   9     7305.46     8002.10    300.54 o
   9   3   9     2811.17     2616.66    210.57 o
  10   3   9     5565.84     5946.62    281.06 o
  11   3   9     2305.12     2449.23    222.43 o
  12   3   9     1556.11     1611.51    196.09 o
  13   3   9     4026.15     4302.74    300.05 o
  14   3   9      704.15      528.69    153.54 o
  15   3   9     1444.25     1406.11    294.24 o
 -15   4   9      688.31      727.64    139.92 o
 -14   4   9       12.35      -74.14    104.63 o
 -13   4   9       11.81       63.95     98.24 o
 -12   4   9       54.94       18.73     86.65 o
 -11   4   9     1170.64     1101.43    107.33 o
 -10   4   9       59.41        1.64     93.31 o
  -9   4   9     1294.17     1263.09    151.09 o
  -8   4   9      150.43      190.81     68.05 o
  -7   4   9      700.88      626.29    115.70 o
  -6   4   9       21.71      178.05     90.69 o
  -5   4   9     2165.02     2022.01    239.56 o
  -4   4   9     1211.57     1158.74    117.23 o
  -3   4   9       31.94       72.07     60.08 o
  -2   4   9      316.74      260.18    144.79 o
  -1   4   9     1482.61     1647.12    220.06 o
   0   4   9     9796.81    10496.44    428.34 o
   1   4   9     3848.16     4389.73    209.09 o
   2   4   9        2.99       27.76     75.60 o
   3   4   9      534.48      494.08     91.91 o
   4   4   9     2901.29     3049.80    202.70 o
   5   4   9     1315.39     1532.42    162.03 o
   6   4   9       23.62      -54.31     81.24 o
   7   4   9     1711.38     1940.89    182.68 o
   8   4   9      805.90      850.60    143.05 o
   9   4   9       92.96       51.71     96.34 o
  10   4   9       50.84       42.17    102.56 o
  11   4   9      605.62      755.11    266.90 o
  12   4   9      696.30      829.77    386.68 o
  13   4   9      604.18      339.23    164.05 o
  14   4   9      201.78      153.85    133.02 o
 -13   5   9      351.68      346.50    155.43 o
 -12   5   9     2268.01     2442.45    183.73 o
 -11   5   9      928.53      939.36    248.72 o
 -10   5   9      493.70      372.16    105.61 o
  -9   5   9      654.93      834.88    115.41 o
  -8   5   9       67.97      134.15    134.71 o
  -7   5   9     1000.28      915.10    112.17 o
  -6   5   9     3346.76     3288.03    176.14 o
  -5   5   9    10337.09     9924.24    311.52 o
  -4   5   9     3672.46     3901.05    295.31 o
  -3   5   9      601.83      673.82    110.95 o
  -2   5   9     6750.76     6888.46    212.81 o
  -1   5   9     2651.03     2848.64    256.56 o
   0   5   9     5121.04     5201.48    236.90 o
   1   5   9    16377.77    16748.74    608.01 o
   2   5   9      340.16      138.32    105.67 o
   3   5   9    10955.66    11108.35    351.42 o
   4   5   9    25031.44    26020.38    563.51 o
   5   5   9     2189.47     2234.61    195.20 o
   6   5   9     1752.08     1748.20    180.50 o
   7   5   9     2321.64     2213.69    202.62 o
   8   5   9       45.47      207.26    111.99 o
   9   5   9     4084.03     3662.77    264.20 o
  10   5   9     3556.50     3252.77    261.38 o
  11   5   9      867.39      797.98    162.01 o
  12   5   9      269.41       20.33    129.72 o
 -12   6   9     2350.11     2509.52    245.65 o
 -11   6   9     1564.35     1643.20    165.13 o
 -10   6   9      226.55      286.46    105.90 o
  -9   6   9     1244.13     1417.91    149.19 o
  -8   6   9       32.64       46.11     87.15 o
  -7   6   9     1205.13     1284.16    134.85 o
  -6   6   9      562.54      247.16    103.67 o
  -5   6   9       91.95       90.64     82.80 o
  -4   6   9     2931.13     2359.34    160.47 o
  -3   6   9       77.82       75.37     78.83 o
  -2   6   9      471.44      468.51    100.05 o
  -1   6   9      555.35      567.80    149.72 o
   0   6   9     3570.33     4275.07    245.05 o
   1   6   9      850.83      827.66    278.62 o
   2   6   9      161.56      171.69    114.91 o
   3   6   9      109.17      107.95    209.61 o
   4   6   9     1204.90     1170.67    161.89 o
   5   6   9      405.17      355.64     97.47 o
   6   6   9      133.35       95.25    195.29 o
   7   6   9      462.00      669.50    142.69 o
   8   6   9       41.59      -57.19    101.35 o
   9   6   9       11.24     -105.57    105.57 o
  10   6   9      960.30      757.67    170.91 o
  11   6   9     1537.12     1111.45    197.90 o
  -9   7   9     2052.21     2301.01    337.21 o
  -8   7   9     4799.18     4439.07    322.14 o
  -7   7   9     1053.22     1229.96    147.91 o
  -6   7   9     1591.40     1641.94    170.97 o
  -5   7   9      657.01      968.24    125.37 o
  -4   7   9      537.82      440.26    107.12 o
  -3   7   9     6650.08     6526.47    241.92 o
  -2   7   9     3016.43     2989.86    205.37 o
  -1   7   9        5.29       17.28     93.33 o
   0   7   9     2983.90     3343.72    256.49 o
   1   7   9      692.96      963.83    192.69 o
   2   7   9      430.82      497.27    240.86 o
   3   7   9      178.19       46.44    264.30 o
   4   7   9      651.56      688.61    151.99 o
   5   7   9       36.96     -103.43    103.43 o
   6   7   9     1111.93     1130.91    210.92 o
   7   7   9     4387.89     4378.88    309.00 o
   8   7   9     2884.94     2574.29    295.54 o
  -5   8   9      963.67      858.18    187.64 o
  -4   8   9      917.67      686.93    179.99 o
  -3   8   9      146.77     -112.61    112.61 o
  -2   8   9      139.46      225.72    144.90 o
  -1   8   9     1356.30     1220.67    163.05 o
   0   8   9     1796.66     1784.55    228.74 o
   1   8   9      653.70      904.80    290.34 o
   2   8   9      163.29      212.72    136.71 o
   3   8   9       39.33       39.77     98.55 o
   4   8   9      528.60      515.96    152.10 o
 -16   0  10       73.18       67.70    169.25 o
 -15   0  10      191.84        2.60    151.03 o
 -14   0  10      200.31      127.59    158.84 o
 -13   0  10       10.52       39.06    132.80 o
 -12   0  10      598.70      486.93    156.23 o
 -11   0  10     3247.99     3346.02    299.45 o
 -10   0  10     2248.72     1622.24    208.31 o
  -9   0  10     6967.25     7031.39    311.17 o
  -8   0  10    62450.77    60615.42   1469.91 o
  -7   0  10    22412.66    21831.90    594.99 o
  -6   0  10     2115.17     2066.61    150.15 o
  -5   0  10    40883.23    39473.55    629.40 o
  -4   0  10     1825.62     1647.76    157.24 o
  -3   0  10   130705.69   129494.71   1317.15 o
  -2   0  10   137852.55   137854.14   1387.06 o
  -1   0  10     5063.49     5169.07    133.72 o
   0   0  10    52079.92    51169.98    585.17 o
   1   0  10    33446.29    32905.89    414.41 o
   2   0  10     4982.60     5701.70    318.98 o
   3   0  10      395.84      589.01     82.84 o
   4   0  10     1012.17     1241.75    114.61 o
   5   0  10     2801.83     2751.20    427.04 o
   6   0  10    17358.91    17125.29    389.14 o
   7   0  10    45085.51    45465.74    759.46 o
   8   0  10    14152.66    14282.55    641.86 o
   9   0  10     8819.11     9217.32    410.12 o
  10   0  10     5669.80     5965.27    339.81 o
  11   0  10     3244.22     3180.33    228.98 o
  12   0  10     1271.68     1339.95    231.75 o
  13   0  10     9679.32    10441.68    518.18 o
  14   0  10     1594.55     1512.87    260.39 o
  15   0  10     1608.40     1637.86    291.64 o
 -16   1  10     1699.41     1769.92    205.14 o
 -15   1  10     2092.97     2190.55    216.20 o
 -14   1  10        8.60      176.44    107.42 o
 -13   1  10      418.21      317.43    103.46 o
 -12   1  10     3985.62     4011.71    201.74 o
 -11   1  10     6989.68     6575.44    231.25 o
 -10   1  10     3969.79     4092.00    185.05 o
  -9   1  10     1369.01     1525.63    123.61 o
  -8   1  10      134.57      248.31     70.67 o
  -7   1  10     3626.20     3608.22    142.22 o
  -6   1  10    13628.93    13490.89    328.98 o
  -5   1  10     5432.34     5684.21    173.26 o
  -4   1  10    18852.67    18175.55    239.81 o
  -3   1  10     6677.37     6379.28    129.07 o
  -2   1  10      131.20       65.74     33.14 o
  -1   1  10     1938.53     1899.40     79.79 o
   0   1  10    54378.37    54983.06    482.69 o
   1   1  10    33822.36    33356.37    327.43 o
   2   1  10     6635.94     6905.35    111.24 o
   3   1  10     1149.15     1324.11     88.66 o
   4   1  10     3364.09     3403.64    114.58 o
   5   1  10    18265.87    18050.07    272.19 o
   6   1  10     4141.02     4213.59    141.95 o
   7   1  10     4125.20     4334.82    144.06 o
   8   1  10     4768.06     4715.99    219.87 o
   9   1  10      731.85      730.91     88.76 o
  10   1  10      125.17       87.04     68.83 o
  11   1  10     1045.96     1234.45    158.29 o
  12   1  10     6328.51     6230.69    470.02 o
  13   1  10     3405.15     3675.13    339.78 o
  14   1  10      794.92      610.44    140.63 o
  15   1  10      404.78      436.73    137.76 o
 -16   2  10       22.59      180.10    114.47 o
 -15   2  10     4067.98     3618.19    230.62 o
 -14   2  10     5410.48     5131.77    250.94 o
 -13   2  10      179.06      120.08     97.06 o
 -12   2  10     9095.46     9414.20    446.44 o
 -11   2  10     9400.18     9510.66    268.54 o
 -10   2  10      820.99      733.83    105.28 o
  -9   2  10     3660.67     3433.79    155.97 o
  -8   2  10      130.33      118.37     68.40 o
  -7   2  10    14135.13    13994.16    431.90 o
  -6   2  10    14218.68    13200.93    253.63 o
  -5   2  10    21097.83    20948.16    273.62 o
  -4   2  10    11984.29    12147.45    192.93 o
  -3   2  10     4487.29     4596.32    113.93 o
  -2   2  10    13231.85    13082.44    231.63 o
  -1   2  10     3641.06     3371.42     92.14 o
   0   2  10     2638.27     2824.43    129.29 o
   1   2  10    42262.48    42591.73    436.02 o
   2   2  10     7819.25     7617.82    141.81 o
   3   2  10    23972.71    23647.73    298.38 o
   4   2  10    95487.63    93754.81   1203.07 o
   5   2  10    32631.52    31243.72    385.28 o
   6   2  10     3274.01     3140.23    125.22 o
   7   2  10     9018.55     8931.07    198.15 o
   8   2  10     3558.72     3722.20    151.63 o
   9   2  10    20668.60    20695.21    478.45 o
  10   2  10    13593.84    13918.21    302.93 o
  11   2  10     2658.68     2681.31    230.23 o
  12   2  10      626.07      862.67    162.88 o
  13   2  10     2120.56     2386.72    230.41 o
  14   2  10     1185.54     1560.93    202.51 o
  15   2  10       52.67     -101.55    156.23 o
 -15   3  10      282.44      497.15    127.71 o
 -14   3  10       92.46      176.09    103.19 o
 -13   3  10       46.61       77.88     87.83 o
 -12   3  10     2077.99     2297.13    172.16 o
 -11   3  10     8471.05     8845.94    264.73 o
 -10   3  10     2257.78     2104.77    124.45 o
  -9   3  10     2270.54     2306.68    131.92 o
  -8   3  10     2197.98     2464.26    169.01 o
  -7   3  10     5562.88     5888.30    207.24 o
  -6   3  10     4760.34     4664.26    162.15 o
  -5   3  10      225.07      263.18     54.14 o
  -4   3  10    14654.34    14396.00    469.80 o
  -3   3  10     9565.16     9752.39    175.28 o
  -2   3  10       16.66       29.09     49.38 o
  -1   3  10      992.74     1054.16    108.73 o
   0   3  10    12552.88    12640.24    257.35 o
   1   3  10    24474.23    25912.36   1240.76 o
   2   3  10     1979.79     2042.33    159.45 o
   3   3  10      879.50      938.04    118.45 o
   4   3  10     2011.60     2012.86    163.04 o
   5   3  10     5129.26     4649.77    220.19 o
   6   3  10     1634.19     1314.91    161.44 o
   7   3  10     1467.76     1594.28    168.29 o
   8   3  10     1771.61     1647.93    173.25 o
   9   3  10       84.83      161.24    103.22 o
  10   3  10      408.59      267.80    247.37 o
  11   3  10     3074.45     3326.21    451.78 o
  12   3  10     3531.49     3444.24    265.48 o
  13   3  10      832.27      904.69    175.25 o
  14   3  10       95.46       19.18    125.04 o
 -14   4  10       61.89     -133.93    146.34 o
 -13   4  10       39.58      -87.53     87.53 o
 -12   4  10       55.81       25.70     83.65 o
 -11   4  10     1239.82     1192.98    112.43 o
 -10   4  10      169.71      131.01     71.71 o
  -9   4  10     4354.86     4448.03    189.45 o
  -8   4  10    23030.94    22686.44    508.40 o
  -7   4  10     7616.01     8023.48    425.74 o
  -6   4  10     2174.24     2077.13    168.28 o
  -5   4  10    11461.21    11377.76    315.81 o
  -4   4  10      597.33      729.35    108.69 o
  -3   4  10    38062.50    37480.06    529.48 o
  -2   4  10    33215.05    33641.41    494.00 o
  -1   4  10       53.89       57.46     84.74 o
   0   4  10    16969.22    16736.33    415.74 o
   1   4  10    13765.84    13642.87    358.86 o
   2   4  10      189.14      416.55    106.36 o
   3   4  10      728.62      632.89    120.75 o
   4   4  10      233.46      346.21     98.57 o
   5   4  10      930.52      952.07    135.59 o
   6   4  10     5349.29     5161.42    381.47 o
   7   4  10    15957.94    15779.99    436.33 o
   8   4  10    11645.41    11346.08    373.98 o
   9   4  10     1185.64     1031.80    161.44 o
  10   4  10     2243.90     2549.29    412.72 o
  11   4  10     2364.72     2238.50    222.07 o
  12   4  10      479.76      557.66    148.01 o
  13   4  10     4725.52     4047.58    305.07 o
 -13   5  10       62.73      -34.22    137.49 o
 -12   5  10       31.64        3.92    125.12 o
 -11   5  10      954.06      956.41    131.27 o
 -10   5  10     1239.05     1380.84    142.12 o
  -9   5  10       15.53      -43.58     80.84 o
  -8   5  10       15.65       49.49     79.28 o
  -7   5  10       20.16       33.07     74.54 o
  -6   5  10      730.72      713.48    131.37 o
  -5   5  10     1679.87     1497.42    162.02 o
  -4   5  10     3280.62     3547.17    302.05 o
  -3   5  10     1302.99     1273.88    120.99 o
  -2   5  10        4.77       58.60     73.26 o
  -1   5  10       10.25      -39.00     72.51 o
   0   5  10     9519.47     9601.63    319.56 o
   1   5  10     8002.23     8285.23    297.81 o
   2   5  10     1643.12     1855.39    391.89 o
   3   5  10      290.22      326.08    113.04 o
   4   5  10      617.58     1016.98    173.16 o
   5   5  10     4097.16     4318.06    251.87 o
   6   5  10      613.52      611.54    205.71 o
   7   5  10      456.44      533.97    186.18 o
   8   5  10     2466.54     2013.72    213.52 o
   9   5  10      546.45      309.79    128.26 o
  10   5  10      311.07      188.77    130.11 o
  11   5  10       82.36       56.76    127.88 o
  12   5  10     1375.33     1243.10    202.14 o
 -11   6  10     2115.68     2414.41    193.18 o
 -10   6  10       72.73       25.07     99.97 o
  -9   6  10      951.11      889.11    141.44 o
  -8   6  10      162.05      113.34     94.97 o
  -7   6  10     2598.25     2738.37    182.21 o
  -6   6  10     4555.70     4692.90    266.83 o
  -5   6  10     1458.87     1711.53    146.27 o
  -4   6  10     1867.36     1907.07    184.55 o
  -3   6  10       45.13        8.38     80.24 o
  -2   6  10     1779.66     2040.25    155.18 o
  -1   6  10     1378.04     1355.05    136.06 o
   0   6  10     1207.73     1099.16    201.80 o
   1   6  10     4958.07     5046.87    267.30 o
   2   6  10     1124.85     1243.54    265.60 o
   3   6  10     4079.08     3486.02    251.51 o
   4   6  10    13233.48    12886.78    445.27 o
   5   6  10     4205.42     4669.55    618.43 o
   6   6  10      299.36      102.05    106.45 o
   7   6  10     1376.72     1354.21    205.71 o
   8   6  10       12.14       34.58    110.11 o
   9   6  10     2981.94     3047.19    262.59 o
  10   6  10     2748.80     2424.60    281.22 o
  -9   7  10      418.63      323.70    166.78 o
  -8   7  10      574.81      644.61    133.38 o
  -7   7  10      225.34      335.14    114.98 o
  -6   7  10      412.46      320.58    108.56 o
  -5   7  10        7.28      -31.43     88.99 o
  -4   7  10      974.60      990.99    131.85 o
  -3   7  10     1943.41     1938.97    163.59 o
  -2   7  10       88.43      265.03    103.84 o
  -1   7  10        0.16       59.93    167.56 o
   0   7  10     1165.00     1025.50    163.90 o
   1   7  10     1267.61     1349.52    199.20 o
   2   7  10      397.68      378.58    138.89 o
   3   7  10        7.25      -93.72    111.14 o
   4   7  10       10.14      -66.22    108.13 o
   5   7  10       91.16       82.21    131.97 o
   6   7  10      770.26      535.51    148.16 o
   7   7  10      148.37      100.28    148.23 o
   8   7  10      109.72       14.72    210.92 o
  -5   8  10      236.33      348.59    152.44 o
  -4   8  10      388.31      504.38    249.98 o
  -3   8  10     3722.04     2718.63    305.96 o
  -2   8  10     1343.84     1210.87    199.46 o
  -1   8  10       98.62      294.98    178.43 o
   0   8  10     2776.08     2594.56    422.01 o
   1   8  10      887.90     1054.61    148.16 o
   2   8  10       55.80       82.18    161.44 o
   3   8  10      202.04        2.55    247.37 o
   4   8  10      230.03      159.61    139.94 o
 -16   1  11        0.10      229.98    131.18 o
 -15   1  11     1329.29     1386.58    240.86 o
 -14   1  11     2371.99     2575.05    218.13 o
 -13   1  11      107.63       38.76     89.62 o
 -12   1  11     3301.70     3078.32    191.48 o
 -11   1  11     5599.24     5890.02    220.10 o
 -10   1  11       71.92       16.59     75.06 o
  -9   1  11     5141.88     5266.75    197.43 o
  -8   1  11     9287.49     9396.98    295.09 o
  -7   1  11      104.33       84.22     58.95 o
  -6   1  11     8634.81     8645.21    164.96 o
  -5   1  11    29331.98    29285.70    346.27 o
  -4   1  11     1479.22     1474.08     78.52 o
  -3   1  11     4232.91     4396.63    113.37 o
  -2   1  11    27151.68    27947.67    292.90 o
  -1   1  11     7850.26     8051.80    135.51 o
   0   1  11    18365.38    19567.61    230.71 o
   1   1  11    23349.10    23172.08    258.99 o
   2   1  11     9404.78     9525.65    189.88 o
   3   1  11     8284.78     8116.37    141.04 o
   4   1  11    35033.70    35435.95    365.10 o
   5   1  11     6790.73     6682.07    162.33 o
   6   1  11     3876.62     3897.69    138.07 o
   7   1  11    16353.23    16332.27    341.11 o
   8   1  11      875.90      784.86     87.51 o
   9   1  11      133.03      252.63     71.98 o
  10   1  11    17656.27    18375.58    333.79 o
  11   1  11     2470.38     2687.38    155.52 o
  12   1  11      342.54      403.28    106.87 o
  13   1  11     4485.38     4432.69    235.44 o
  14   1  11     1161.79     1272.14    179.46 o
  15   1  11       49.27      -15.62    182.27 o
 -16   2  11       44.41      119.45    111.09 o
 -15   2  11        9.01       66.11    101.68 o
 -14   2  11        4.11      -45.25     94.30 o
 -13   2  11       50.78      110.05     93.12 o
 -12   2  11       32.54      -47.83     76.94 o
 -11   2  11     1820.27     1337.43    153.67 o
 -10   2  11       54.75      -52.17     69.48 o
  -9   2  11       35.65      110.08     73.52 o
  -8   2  11       34.69       49.96     66.89 o
  -7   2  11      234.99      302.75     72.45 o
  -6   2  11      553.54      560.65     75.34 o
  -5   2  11     1493.37     1642.71     86.44 o
  -4   2  11      330.24      363.58     74.42 o
  -3   2  11     2978.30     2953.54     98.18 o
  -2   2  11      234.56      348.79     46.44 o
  -1   2  11       75.14      118.53     36.64 o
   0   2  11       23.17      -24.84     30.18 o
   1   2  11     3001.66     2980.54     91.42 o
   2   2  11      891.27      930.11     67.91 o
   3   2  11       20.57       27.27     40.24 o
   4   2  11     1352.45     1461.87    128.54 o
   5   2  11        9.94       74.55     77.05 o
   6   2  11       58.51      -20.24     44.81 o
   7   2  11       96.85       35.58     54.41 o
   8   2  11       65.36      -26.54     75.79 o
   9   2  11       11.31      -43.00    115.70 o
  10   2  11      111.32      151.08    112.92 o
  11   2  11      927.46      777.45    154.21 o
  12   2  11      224.95      463.05    144.90 o
  13   2  11       11.55      -23.65    109.33 o
  14   2  11        5.27      -32.58    141.91 o
  15   2  11       14.71      -70.31    197.90 o
 -15   3  11      319.06      349.32    125.16 o
 -14   3  11       37.75      143.41    112.98 o
 -13   3  11       64.05       41.21     90.41 o
 -12   3  11     1222.11     1563.03    148.55 o
 -11   3  11     3080.63     3121.94    241.85 o
 -10   3  11      636.16      569.37     84.44 o
  -9   3  11     1623.68     1750.41    138.85 o
  -8   3  11    10724.84    10872.95    261.59 o
  -7   3  11     7095.06     6934.66    201.33 o
  -6   3  11     3806.75     3699.26    153.75 o
  -5   3  11    17932.94    17708.08    266.90 o
  -4   3  11       65.60      168.56     58.26 o
  -3   3  11    19002.75    18211.38    323.75 o
  -2   3  11    36208.99    35479.53    498.64 o
  -1   3  11     2317.06     2462.51    146.87 o
   0   3  11    16416.77    16946.08    400.34 o
   1   3  11    13644.94    13491.46    279.08 o
   2   3  11     1911.86     2004.73    160.79 o
   3   3  11     7360.74     7028.89    201.99 o
   4   3  11     7074.09     6582.98    252.76 o
   5   3  11      395.42      441.05    110.69 o
   6   3  11     4349.18     4409.99    241.03 o
   7   3  11    14273.44    14293.97    410.56 o
   8   3  11     6909.76     6648.32    345.02 o
   9   3  11       56.64        2.41     98.39 o
  10   3  11     5977.30     5909.11    287.68 o
  11   3  11     1751.01     1454.90    192.78 o
  12   3  11      405.77      119.97    127.01 o
  13   3  11     3978.64     4082.40    300.05 o
  14   3  11      912.79     1077.49    194.94 o
 -14   4  11       38.62      -83.83    135.35 o
 -13   4  11        1.18      -19.53    126.21 o
 -12   4  11       52.36      156.08    120.36 o
 -11   4  11      167.53      310.81    129.05 o
 -10   4  11     1671.57     1390.02    159.46 o
  -9   4  11       92.21       29.63     75.53 o
  -8   4  11      205.96      200.89     89.08 o
  -7   4  11     1541.78     1201.88    205.71 o
  -6   4  11      541.99      333.50    106.79 o
  -5   4  11       83.40       -1.92     76.29 o
  -4   4  11     2256.09     2279.48    176.51 o
  -3   4  11        2.87      126.43     72.14 o
  -2   4  11       77.01      171.39    127.55 o
  -1   4  11        2.95       72.58     66.99 o
   0   4  11     4649.53     5118.83    187.43 o
   1   4  11     4207.37     4155.13    339.81 o
   2   4  11      423.42      402.19    110.02 o
   3   4  11      224.49       73.22     98.09 o
   4   4  11        1.62      -91.14     91.14 o
   5   4  11     3567.31     3222.21    700.45 o
   6   4  11      782.92      979.61    247.37 o
   7   4  11      267.49      138.03    108.13 o
   8   4  11     1617.54     1638.06    189.22 o
   9   4  11      277.62      111.21    109.48 o
  10   4  11      228.70      156.56    117.15 o
  11   4  11        2.73      153.55    117.15 o
  12   4  11      736.21      535.71    154.37 o
  13   4  11     1037.62     1005.91    334.60 o
 -13   5  11      290.32      101.23    171.86 o
 -12   5  11     1661.75     1914.33    234.35 o
 -11   5  11     2103.38     2182.20    175.81 o
 -10   5  11      129.27       83.80     93.33 o
  -9   5  11     2751.35     2845.71    231.91 o
  -8   5  11     1409.72     1236.17    132.11 o
  -7   5  11     1001.71      795.10    111.50 o
  -6   5  11     5915.60     5628.84    341.11 o
  -5   5  11     6558.94     6956.65    280.20 o
  -4   5  11     1149.71     1527.42    159.78 o
  -3   5  11      254.89      187.67     84.83 o
  -2   5  11     3677.69     3815.54    204.19 o
  -1   5  11      563.50      519.83     98.55 o
   0   5  11     1942.94     1701.71    155.57 o
   1   5  11    13440.51    13969.33    397.02 o
   2   5  11     3990.04     3979.75    350.23 o
   3   5  11     5638.08     5036.83    278.62 o
   4   5  11    18197.29    18607.34    482.79 o
   5   5  11     5548.57     5704.94    280.22 o
   6   5  11      984.49      819.58    151.31 o
   7   5  11     3054.60     3227.33    249.11 o
   8   5  11       36.06      -97.65     99.43 o
   9   5  11     3534.90     3394.57    266.68 o
  10   5  11     4726.10     4245.41    301.37 o
  11   5  11      653.42      505.92    156.47 o
  12   5  11      141.09       63.48    205.71 o
 -11   6  11     1822.20     1823.33    177.80 o
 -10   6  11      261.40        3.57     91.95 o
  -9   6  11       33.63       74.66     94.49 o
  -8   6  11      182.80      192.11     99.43 o
  -7   6  11      313.85      256.64    100.39 o
  -6   6  11     3054.38     2655.96    228.31 o
  -5   6  11      346.43      483.09    264.30 o
  -4   6  11      878.28      880.05    146.44 o
  -3   6  11     1705.20     1732.10    464.80 o
  -2   6  11        5.04      -74.44     74.44 o
  -1   6  11       66.65       56.02     86.05 o
   0   6  11      853.33      882.60    121.42 o
   1   6  11     1935.80     2166.96    207.65 o
   2   6  11     2910.95     2746.87    290.34 o
   3   6  11       57.23      -34.76    157.54 o
   4   6  11      840.39      992.47    205.71 o
   5   6  11      143.24      144.32    119.51 o
   6   6  11      607.46      764.71    144.03 o
   7   6  11       24.36      -40.36    141.91 o
   8   6  11      109.04      -15.39    111.11 o
   9   6  11       83.05      140.14    120.02 o
  10   6  11      205.90      125.52    209.61 o
  -8   7  11     2635.29     2768.99    416.36 o
  -7   7  11     1793.67     1717.51    170.53 o
  -6   7  11      655.01      646.20    125.40 o
  -5   7  11      679.50      720.12    125.70 o
  -4   7  11        2.32      -38.34     90.65 o
  -3   7  11     5612.03     5840.85    305.81 o
  -2   7  11     7795.61     8691.51    546.82 o
  -1   7  11      214.72      271.52    117.06 o
   0   7  11     2616.73     2556.77    270.73 o
   1   7  11      807.56      851.48    156.41 o
   2   7  11      288.84      313.66    230.45 o
   3   7  11      838.15      554.57    156.41 o
   4   7  11      160.69      102.70    127.00 o
   5   7  11      148.98      168.69    134.20 o
   6   7  11     1552.53     1037.92    180.92 o
   7   7  11     1605.24     1652.64    216.31 o
  -3   8  11        0.71       -3.99    132.64 o
  -2   8  11        3.66      243.90    171.86 o
  -1   8  11        2.22       87.80    106.05 o
   0   8  11      921.06     1096.43    138.31 o
   1   8  11     2342.38     2602.13    308.56 o
   2   8  11      204.33      224.27    144.29 o
 -16   0  12      111.16      197.90    179.67 o
 -15   0  12      572.91      591.09    208.31 o
 -14   0  12      112.01      -18.23    132.80 o
 -13   0  12     1158.73      781.17    190.09 o
 -12   0  12     1093.51     1249.88    205.71 o
 -11   0  12      322.97      341.11    148.42 o
 -10   0  12     1941.87     1734.71    184.95 o
  -9   0  12     3872.18     4077.75    225.15 o
  -8   0  12    17676.36    17909.45    597.60 o
  -7   0  12    25912.84    25566.12    532.50 o
  -6   0  12     1249.94     1193.87    130.43 o
  -5   0  12    15875.90    15173.63    652.28 o
  -4   0  12     3529.09     3179.43    128.60 o
  -3   0  12    48584.93    48329.95    594.41 o
  -2   0  12    89530.47    86559.29    944.73 o
  -1   0  12    27294.40    27366.89    386.07 o
   0   0  12    24118.10    24112.33    351.16 o
   1   0  12    34750.87    33841.71    445.07 o
   2   0  12     1744.69     1749.49     97.39 o
   3   0  12     7809.08     8254.47    248.01 o
   4   0  12     9766.14    10190.30    285.54 o
   5   0  12     2163.88     2141.30    248.67 o
   6   0  12    17217.45    17439.33    409.60 o
   7   0  12    19116.43    18753.21    553.33 o
   8   0  12    15671.96    15613.14    411.42 o
   9   0  12    11143.13    11302.44    380.17 o
  10   0  12     2127.19     2122.36    198.30 o
  11   0  12     1764.25     2219.99    309.87 o
  12   0  12      675.61      800.76    322.88 o
  13   0  12     5921.93     6069.71    414.02 o
  14   0  12     3410.69     3226.24    364.55 o
  15   0  12        4.38     -104.16    174.46 o
 -16   1  12        2.65      103.24    119.75 o
 -15   1  12     2255.64     2541.50    222.59 o
 -14   1  12     1649.53     1726.92    186.82 o
 -13   1  12       84.65       43.61     86.74 o
 -12   1  12      154.75       70.04     91.90 o
 -11   1  12     2280.04     2402.32    187.45 o
 -10   1  12    15118.68    14934.92    379.03 o
  -9   1  12     3340.42     2989.90    167.84 o
  -8   1  12     1280.44     1382.48    115.38 o
  -7   1  12       80.43      109.17     65.89 o
  -6   1  12     8582.65     8892.09    174.85 o
  -5   1  12     2637.78     2624.39    106.50 o
  -4   1  12     3573.45     3606.47    112.26 o
  -3   1  12    17727.58    17742.64    249.08 o
  -2   1  12     2175.22     2088.53     82.69 o
  -1   1  12     1080.99     1191.22     66.14 o
   0   1  12     4104.01     4146.52    104.41 o
   1   1  12    26281.19    26329.12    291.57 o
   2   1  12    25993.27    27014.29    299.69 o
   3   1  12     1385.18     1495.68     75.44 o
   4   1  12       44.86      -27.98     43.72 o
   5   1  12     4677.22     4449.74    139.56 o
   6   1  12    12452.57    11978.46    235.24 o
   7   1  12       30.20       36.40     59.38 o
   8   1  12      870.43      934.19     95.39 o
   9   1  12     1492.46     1399.09    114.41 o
  10   1  12        6.35       57.38     68.79 o
  11   1  12        6.25       33.93     74.27 o
  12   1  12     2441.22     2646.55    163.61 o
  13   1  12     3724.27     4002.32    229.19 o
  14   1  12     1427.43     1270.71    273.41 o
 -15   2  12     1506.72     1462.29    171.59 o
 -14   2  12     4713.66     4385.78    247.08 o
 -13   2  12     3461.69     2922.82    200.84 o
 -12   2  12     5135.78     5831.45    235.68 o
 -11   2  12    10248.12    10396.79    336.19 o
 -10   2  12      976.32      927.61    137.01 o
  -9   2  12    14761.10    13903.10    430.43 o
  -8   2  12     2735.74     2604.04    149.99 o
  -7   2  12     6658.78     6267.14    193.09 o
  -6   2  12    36976.13    36344.95    500.36 o
  -5   2  12    23210.67    23312.76    308.70 o
  -4   2  12      784.27      739.91     72.91 o
  -3   2  12      215.28      412.53     97.66 o
  -2   2  12      590.56      653.08     58.12 o
  -1   2  12       63.08       60.96     38.75 o
   0   2  12     3395.16     3375.72    133.80 o
   1   2  12     7708.29     7835.87    166.06 o
   2   2  12    19101.21    19607.86    243.02 o
   3   2  12     1948.50     1987.58    157.36 o
   4   2  12    42386.07    41485.05    478.01 o
   5   2  12    38108.53    37468.45    569.04 o
   6   2  12      134.44       67.89     73.71 o
   7   2  12     6233.01     6181.89    221.80 o
   8   2  12     1860.52     1691.34    148.31 o
   9   2  12    10791.55    10950.83    307.85 o
  10   2  12    26715.82    26233.10    517.70 o
  11   2  12     8345.82     8492.32    377.68 o
  12   2  12      493.25      316.69    136.77 o
  13   2  12     2196.87     1957.22    387.98 o
  14   2  12      618.40      433.19    166.65 o
 -15   3  12      199.34      117.69    108.60 o
 -14   3  12      959.22      876.10    139.60 o
 -13   3  12      378.46      253.31    100.66 o
 -12   3  12      407.21      360.61    105.26 o
 -11   3  12     3088.60     3063.26    189.74 o
 -10   3  12     5635.73     5983.56    271.84 o
  -9   3  12      537.92      460.54    109.16 o
  -8   3  12      510.12      640.27     96.19 o
  -7   3  12      638.10      810.62     99.49 o
  -6   3  12     6508.34     6523.23    204.28 o
  -5   3  12     4144.47     3885.95    230.45 o
  -4   3  12     2046.50     2006.61    204.00 o
  -3   3  12    10525.81    10950.81    250.89 o
  -2   3  12     3379.49     3429.25    154.53 o
  -1   3  12      855.28      830.62     94.45 o
   0   3  12     2183.26     2208.76    136.21 o
   1   3  12    15941.72    16379.47    321.33 o
   2   3  12    18192.19    18329.75    425.52 o
   3   3  12      735.46      508.68    112.20 o
   4   3  12       61.54      266.72    289.03 o
   5   3  12     1721.28     1759.54    173.25 o
   6   3  12     4097.71     4023.51    312.47 o
   7   3  12     3098.79     2639.59    219.09 o
   8   3  12      832.97      974.32    174.46 o
   9   3  12      926.77      896.58    128.44 o
  10   3  12      335.73      322.87    102.46 o
  11   3  12      149.10      195.29    117.80 o
  12   3  12      877.05      865.97    172.34 o
  13   3  12     1057.89     1128.57    187.59 o
 -14   4  12       19.90      132.97    133.93 o
 -13   4  12       47.96     -108.33    108.33 o
 -12   4  12      865.01      803.99    168.73 o
 -11   4  12       74.65      117.91    116.91 o
 -10   4  12      255.20      134.06     87.81 o
  -9   4  12     1331.06     1153.17    126.31 o
  -8   4  12     4920.87     5316.97    285.13 o
  -7   4  12    12074.88    11937.98    355.33 o
  -6   4  12      789.44      647.01    120.85 o
  -5   4  12     9754.62     9504.90    791.59 o
  -4   4  12     1250.72     1488.25    124.13 o
  -3   4  12    18582.02    18237.56    456.07 o
  -2   4  12    43143.38    43398.82    735.14 o
  -1   4  12     5188.46     5600.25    197.91 o
   0   4  12     7481.34     7449.42    305.73 o
   1   4  12    18373.89    18761.56    367.24 o
   2   4  12      857.09      914.44    137.91 o
   3   4  12     4651.83     4315.83    237.23 o
   4   4  12     3748.21     3501.65    225.10 o
   5   4  12      505.56      615.93    166.65 o
   6   4  12     7060.75     7037.01    458.29 o
   7   4  12     9712.83    10062.15    571.56 o
   8   4  12     5102.61     5145.27    291.03 o
   9   4  12     1321.85     1331.60    184.98 o
  10   4  12      446.26      517.77    138.84 o
  11   4  12      450.11      414.31    141.62 o
  12   4  12      288.21      398.23    167.95 o
  13   4  12     2978.04     3004.49    277.92 o
 -12   5  12      320.22      250.50    147.33 o
 -11   5  12      172.10       75.04     99.19 o
 -10   5  12     2530.44     2830.18    320.93 o
  -9   5  12     1031.42     1298.79    143.01 o
  -8   5  12       82.40      -33.44     73.23 o
  -7   5  12      176.31       85.52    105.48 o
  -6   5  12       25.47       -9.61    134.10 o
  -5   5  12      274.16      257.53    105.94 o
  -4   5  12      627.79      560.01    125.61 o
  -3   5  12     2629.52     2392.95    161.62 o
  -2   5  12      502.29      434.14     94.12 o
  -1   5  12      299.67      279.55    163.48 o
   0   5  12     1912.68     1998.38    155.98 o
   1   5  12     6911.46     6767.86    237.32 o
   2   5  12     2751.83     2843.24    325.49 o
   3   5  12      686.17      655.55    143.17 o
   4   5  12        6.65       65.20    112.20 o
   5   5  12      333.15      183.94     86.92 o
   6   5  12     3467.97     2687.57    230.86 o
   7   5  12       48.05      -48.48    105.67 o
   8   5  12      558.19      344.27    128.26 o
   9   5  12      328.54      166.43    125.22 o
  10   5  12       44.04      182.37    129.33 o
  11   5  12       66.50       -9.17    164.05 o
 -11   6  12     2441.95     2396.47    202.22 o
 -10   6  12      214.37      198.20    110.56 o
  -9   6  12     1529.78     1523.23    215.41 o
  -8   6  12      977.13      782.67    185.71 o
  -7   6  12      963.69     1175.21    139.38 o
  -6   6  12     4744.63     5194.17    229.24 o
  -5   6  12     5770.62     5684.79    287.10 o
  -4   6  12       59.00      -18.80    109.54 o
  -3   6  12      119.32      110.72    143.22 o
  -2   6  12      768.11      800.40    120.60 o
  -1   6  12      502.28      324.32    103.04 o
   0   6  12      226.44       92.28     94.57 o
   1   6  12      918.28      845.48    278.62 o
   2   6  12     2450.00     2186.23    218.18 o
   3   6  12      269.70      361.42    132.80 o
   4   6  12     6328.47     6560.28    317.83 o
   5   6  12     6234.27     6034.43    777.27 o
   6   6  12       16.91       62.83    126.69 o
   7   6  12     1792.18     1996.40    285.13 o
   8   6  12      319.53      218.81    138.27 o
   9   6  12     1888.87     1389.56    206.31 o
  -8   7  12      306.85      395.49    141.09 o
  -7   7  12      310.02      289.50    113.24 o
  -6   7  12      808.20      654.57    129.75 o
  -5   7  12      373.54      481.62    119.06 o
  -4   7  12       50.28     -105.40    105.40 o
  -3   7  12     1517.70     1296.28    187.64 o
  -2   7  12      945.04     1039.12    175.14 o
  -1   7  12       79.27      -15.78     99.65 o
   0   7  12        4.45      -65.59     96.01 o
   1   7  12       59.24      -25.50    101.17 o
   2   7  12     2283.03     1791.36    207.88 o
   3   7  12      254.79       30.91    128.05 o
   4   7  12        0.01     -156.76    173.16 o
   5   7  12       88.92       43.31    131.47 o
   6   7  12       81.06       65.98    135.32 o
   7   7  12      193.30      176.43    136.31 o
  -1   8  12      225.00      274.63    144.52 o
 -15   1  13      805.76      770.62    154.93 o
 -14   1  13     1586.59     1688.16    188.98 o
 -13   1  13      453.92      417.17    111.19 o
 -12   1  13     1280.74     1415.37    179.56 o
 -11   1  13     4080.46     3628.35    202.08 o
 -10   1  13     1614.19     1689.69    144.70 o
  -9   1  13     3666.29     3693.38    188.60 o
  -8   1  13    16349.15    15802.75    317.74 o
  -7   1  13      117.89      151.32     68.00 o
  -6   1  13     7342.86     7464.53    175.89 o
  -5   1  13    17397.14    17275.77    257.88 o
  -4   1  13     4198.02     4570.23    133.02 o
  -3   1  13     7665.66     7758.55    294.28 o
  -2   1  13    18568.15    18520.89    237.23 o
  -1   1  13     3525.39     3412.74    100.52 o
   0   1  13     6548.91     6607.74    135.08 o
   1   1  13    23046.82    22755.92    271.18 o
   2   1  13    12881.19    13146.17    304.30 o
   3   1  13     4339.09     4506.43    141.88 o
   4   1  13    21324.91    21151.10    313.72 o
   5   1  13    12385.84    12316.39    234.14 o
   6   1  13     1576.33     1671.44    110.39 o
   7   1  13    10227.91    10431.37    231.21 o
   8   1  13    10684.21    10674.49    242.34 o
   9   1  13     2995.67     2929.93    158.25 o
  10   1  13     9357.06    10270.19    252.59 o
  11   1  13     4480.33     4579.61    199.34 o
  12   1  13      319.34      404.25    114.23 o
  13   1  13     3108.59     3119.51    269.14 o
  14   1  13     2108.23     2132.60    320.28 o
 -15   2  13       39.27       84.63    113.92 o
 -14   2  13       30.59       26.60     98.93 o
 -13   2  13       30.28       10.49     96.10 o
 -12   2  13       41.12       53.29    104.62 o
 -11   2  13      712.29      692.33    120.83 o
 -10   2  13      808.95      730.35    110.84 o
  -9   2  13       30.17       22.99     92.78 o
  -8   2  13      365.07      504.97     91.52 o
  -7   2  13        4.74      -21.82     63.19 o
  -6   2  13     1617.86     1581.57    114.77 o
  -5   2  13     1024.62      933.41     77.76 o
  -4   2  13       56.14      109.68     47.76 o
  -3   2  13      389.10      329.23     55.29 o
  -2   2  13       14.86      -32.34     41.00 o
  -1   2  13       44.62       31.69     62.39 o
   0   2  13       57.67       72.97     41.93 o
   1   2  13     1587.40     1599.98    102.17 o
   2   2  13      144.97      210.82     84.19 o
   3   2  13     1442.67     1344.59     98.11 o
   4   2  13      119.45      231.65     82.34 o
   5   2  13      139.58       98.80     80.81 o
   6   2  13      362.94      488.52    112.08 o
   7   2  13     1776.94     1611.49    263.22 o
   8   2  13      555.64      543.29    109.85 o
   9   2  13       80.89      214.62     95.73 o
  10   2  13       82.81      106.22     98.09 o
  11   2  13       48.45        7.34     96.01 o
  12   2  13       46.72     -115.43    115.74 o
  13   2  13        2.20      -56.26    143.22 o
  14   2  13       25.31       67.23    142.69 o
 -14   3  13      338.35      248.20    116.68 o
 -13   3  13        2.89       42.30     95.28 o
 -12   3  13     2736.30     2780.88    242.41 o
 -11   3  13     1216.44     1235.14    137.66 o
 -10   3  13      398.06      453.06    147.92 o
  -9   3  13     1435.73     1286.67    124.23 o
  -8   3  13     5367.77     5289.25    201.41 o
  -7   3  13     2997.24     2714.87    447.87 o
  -6   3  13     1197.44     1516.03    157.56 o
  -5   3  13     8591.49     8226.19    287.80 o
  -4   3  13     3838.76     3868.33    167.29 o
  -3   3  13    11209.13    10858.56    258.04 o
  -2   3  13    28322.07    28169.45    448.71 o
  -1   3  13     7438.69     7955.66    222.02 o
   0   3  13     3595.64     3561.83    176.61 o
   1   3  13    17347.49    17337.97    474.70 o
   2   3  13     2740.31     3140.11    409.93 o
   3   3  13     7060.69     7171.48    325.97 o
   4   3  13     8055.82     7943.08    238.29 o
   5   3  13      742.71      724.37    127.00 o
   6   3  13     1778.29     1885.86    188.17 o
   7   3  13     8361.07     8015.81    554.63 o
   8   3  13     9007.63     8211.43    270.51 o
   9   3  13       81.24      -61.79     79.95 o
  10   3  13     1261.08     1175.66    145.03 o
  11   3  13     2375.65     2333.92    236.99 o
  12   3  13       66.90       64.50    128.53 o
  13   3  13     2317.23     2310.12    536.41 o
 -13   4  13       25.40      -90.10    119.84 o
 -12   4  13      440.50      547.07    158.91 o
 -11   4  13       16.41      -70.76    118.48 o
 -10   4  13      831.62      893.46    132.64 o
  -9   4  13     1113.33     1289.31    167.08 o
  -8   4  13      234.13       92.62    108.85 o
  -7   4  13      205.35       54.89    126.29 o
  -6   4  13        8.16      183.29    103.20 o
  -5   4  13      924.86      730.68    126.77 o
  -4   4  13       13.66      140.76    122.38 o
  -3   4  13      214.64      259.97     96.87 o
  -2   4  13        6.47       72.11     77.45 o
  -1   4  13      317.57      307.39     91.31 o
   0   4  13      672.63      634.75    102.16 o
   1   4  13     1850.71     2040.71    150.17 o
   2   4  13     3671.61     3806.60    246.65 o
   3   4  13      148.97      105.76    105.08 o
   4   4  13      670.75      501.61    127.62 o
   5   4  13      660.76      460.13    175.76 o
   6   4  13     1421.26     1528.78    181.39 o
   7   4  13       19.02      -65.95    102.56 o
   8   4  13       63.08       83.87    218.73 o
   9   4  13       72.95      -86.13    106.76 o
  10   4  13       54.07      263.56    129.33 o
  11   4  13       20.08       -9.32    190.09 o
  12   4  13      268.59      -31.68    116.84 o
 -12   5  13      930.17     1344.39    307.26 o
 -11   5  13     1745.13     1981.43    173.42 o
 -10   5  13      123.80      127.13     97.89 o
  -9   5  13     2412.91     2005.16    166.59 o
  -8   5  13     4029.78     3925.56    206.27 o
  -7   5  13      334.78      375.84    134.51 o
  -6   5  13     4768.32     4516.59    468.70 o
  -5   5  13     6095.04     6217.11    278.87 o
  -4   5  13      673.60      733.73    164.05 o
  -3   5  13      497.13      369.92     91.55 o
  -2   5  13      528.54      541.58    101.07 o
  -1   5  13      608.99      555.23    104.54 o
   0   5  13      183.94      247.05     91.58 o
   1   5  13     6089.68     6428.34    236.93 o
   2   5  13     2613.31     2742.94    225.63 o
   3   5  13      153.17       -9.44    161.44 o
   4   5  13     5605.42     6487.74    786.38 o
   5   5  13     4519.95     4527.27    270.05 o
   6   5  13      412.38      435.93    196.60 o
   7   5  13     3252.05     3354.99    263.40 o
   8   5  13      878.90      950.87    168.92 o
   9   5  13     1825.47     1686.02    283.83 o
  10   5  13     4533.03     4564.63    325.65 o
  11   5  13     2356.98     1928.38    289.03 o
 -10   6  13     1386.48     1258.26    159.01 o
  -9   6  13       81.08        8.87    101.42 o
  -8   6  13      286.60      105.17    103.94 o
  -7   6  13      202.30      205.23    103.27 o
  -6   6  13     2597.33     2371.16    221.46 o
  -5   6  13     2222.80     2362.79    222.28 o
  -4   6  13       26.88      128.50    111.68 o
  -3   6  13     1895.09     1908.23    199.52 o
  -2   6  13      464.29      604.79    114.91 o
  -1   6  13       13.51      -23.97    102.98 o
   0   6  13      220.61      264.30    102.80 o
   1   6  13     1382.26     1352.08    149.65 o
   2   6  13     1889.00     2262.98    222.07 o
   3   6  13      888.50     1034.99    304.66 o
   4   6  13       74.64       -5.51    115.12 o
   5   6  13      509.59      247.65    208.31 o
   6   6  13      463.58      536.63    149.34 o
   7   6  13      618.72      678.60    133.99 o
   8   6  13       10.83      -43.62    124.19 o
   9   6  13      142.42      148.27    140.63 o
  -7   7  13      909.33      903.51    221.57 o
  -6   7  13       36.98       29.02    100.66 o
  -5   7  13      583.19      597.73    124.06 o
  -4   7  13      349.83      153.37    223.94 o
  -3   7  13     2233.62     2007.43    283.83 o
  -2   7  13     6764.61     7283.07    334.40 o
  -1   7  13     1355.34     1540.96    188.55 o
   0   7  13      501.10      411.88    123.72 o
   1   7  13     1721.21     1827.04    209.69 o
   2   7  13      177.99      -27.21    126.05 o
   3   7  13     1206.23      856.40    171.64 o
   4   7  13      767.59      418.31    149.27 o
   5   7  13       68.15       19.93    144.52 o
   6   7  13      459.71      401.29    277.32 o
 -15   0  14     1132.57     1119.68    242.16 o
 -14   0  14      910.89     1174.36    244.77 o
 -13   0  14     2686.05     2544.02    307.26 o
 -12   0  14     2616.61     2400.81    283.83 o
 -11   0  14     1991.69     1687.33    239.56 o
 -10   0  14     2133.96     2268.01    255.18 o
  -9   0  14       61.48      -97.76     97.76 o
  -8   0  14     1697.45     1719.46    171.81 o
  -7   0  14     6173.14     6535.74    265.87 o
  -6   0  14     3092.04     2756.84    190.81 o
  -5   0  14      685.64      659.97    114.57 o
  -4   0  14     6778.71     6923.55    194.66 o
  -3   0  14    10377.13    10064.09    233.18 o
  -2   0  14    67522.98    67094.61    792.12 o
  -1   0  14    48262.55    49067.14    618.19 o
   0   0  14      181.26      254.38     66.17 o
   1   0  14    34374.02    35723.48    637.96 o
   2   0  14     7671.70     7599.93    249.02 o
   3   0  14     6112.72     6493.22    283.83 o
   4   0  14    35351.16    35984.33   1285.03 o
   5   0  14      440.75      339.42     93.38 o
   6   0  14    17161.15    16293.42    412.23 o
   7   0  14    25527.41    24329.65    535.51 o
   8   0  14    13531.24    13074.08    384.76 o
   9   0  14      248.09      450.96    128.89 o
  10   0  14      903.14      843.66    151.37 o
  11   0  14       85.08      169.25    113.87 o
  12   0  14      944.53      797.42    168.17 o
  13   0  14     4350.74     4586.35    313.77 o
  14   0  14     3686.35     3304.36    361.94 o
 -15   1  14       97.99      320.80    226.54 o
 -14   1  14     2262.68     2761.90    231.21 o
 -13   1  14      609.10      741.94    127.42 o
 -12   1  14       88.50       77.74    135.73 o
 -11   1  14      202.02       28.69     83.04 o
 -10   1  14     2766.68     3292.35    194.54 o
  -9   1  14     8961.38     9310.38    264.52 o
  -8   1  14     1380.40     1310.74    120.59 o
  -7   1  14      600.32      804.07    186.45 o
  -6   1  14      403.64      378.34     93.21 o
  -5   1  14     7710.19     7960.95    175.30 o
  -4   1  14     2911.55     3134.16    117.71 o
  -3   1  14     3128.06     3085.85    118.17 o
  -2   1  14     8408.82     8538.27    196.60 o
  -1   1  14      136.29      119.68     44.50 o
   0   1  14      386.72      456.38     56.05 o
   1   1  14     3385.23     3371.95    111.63 o
   2   1  14    27165.20    28126.99    452.64 o
   3   1  14    11494.95    11648.21    221.58 o
   4   1  14      637.50      777.42     81.81 o
   5   1  14      254.04      334.92     87.29 o
   6   1  14     5130.45     4923.68    196.85 o
   7   1  14     4421.54     4230.20    163.01 o
   8   1  14      945.62      812.87    112.38 o
   9   1  14     1380.58     1368.67    118.82 o
  10   1  14      398.31      419.41    177.33 o
  11   1  14       66.20      -97.06     97.06 o
  12   1  14       35.24      -24.28    100.67 o
  13   1  14     1547.64     1957.62    230.95 o
  14   1  14     1199.55     1007.71    260.39 o
 -15   2  14      155.43      109.48    128.25 o
 -14   2  14     2178.03     2201.83    240.23 o
 -13   2  14     3126.38     3018.80    273.53 o
 -12   2  14       22.55      -77.84     87.26 o
 -11   2  14    10403.86    10719.17    302.17 o
 -10   2  14     1231.36     1592.29    166.02 o
  -9   2  14     3019.41     2742.66    169.74 o
  -8   2  14    14225.13    14298.61    308.34 o
  -7   2  14      527.16      581.61    116.39 o
  -6   2  14    33232.30    33293.75    606.35 o
  -5   2  14    31262.94    30605.57    386.98 o
  -4   2  14     3916.65     4133.74    183.79 o
  -3   2  14     3434.07     3481.10    124.51 o
  -2   2  14      356.54      385.67     59.16 o
  -1   2  14     2148.70     2462.00    142.30 o
   0   2  14     8078.27     7997.07    215.31 o
   1   2  14     9060.86     9911.62    214.17 o
   2   2  14     8974.95     9146.15    323.60 o
   3   2  14      310.78      475.73    109.14 o
   4   2  14    15019.82    14644.57    277.25 o
   5   2  14    19154.22    18511.39    551.71 o
   6   2  14     3052.50     2813.62    185.04 o
   7   2  14     2704.06     2773.43    186.43 o
   8   2  14     7196.74     7233.25    271.37 o
   9   2  14     6353.63     6164.16    244.45 o
  10   2  14    19035.45    19035.82    441.58 o
  11   2  14    10388.74    11052.18    340.26 o
  12   2  14       97.56       75.77    126.96 o
  13   2  14     1822.87     1558.94    221.39 o
 -14   3  14      796.64     1199.91    158.46 o
 -13   3  14      376.64      350.93    112.10 o
 -12   3  14       17.40       50.91     91.47 o
 -11   3  14       14.49       27.04     88.81 o
 -10   3  14     4324.15     4094.77    274.03 o
  -9   3  14     4007.27     3880.83    257.10 o
  -8   3  14        7.86      -39.11     89.07 o
  -7   3  14     1053.36      994.66    142.55 o
  -6   3  14     1242.21     1319.56    149.81 o
  -5   3  14     6704.87     6928.20    687.43 o
  -4   3  14     2821.72     2854.92    159.72 o
  -3   3  14     2154.15     1849.01    134.46 o
  -2   3  14    15360.10    15009.01    316.44 o
  -1   3  14        3.56       12.00     70.85 o
   0   3  14       35.04       38.53     76.59 o
   1   3  14      700.78      752.50    100.13 o
   2   3  14     8875.57     8905.81    242.91 o
   3   3  14     9766.01     9825.84    348.91 o
   4   3  14     1527.77     1530.88    132.95 o
   5   3  14        1.93       27.36     97.26 o
   6   3  14     3119.00     3031.07    233.36 o
   7   3  14     3428.85     3390.67    257.11 o
   8   3  14       93.42       46.90     91.70 o
   9   3  14       35.40      -82.88     82.88 o
  10   3  14      545.15      280.21    106.12 o
  11   3  14       30.81      111.37    118.96 o
  12   3  14       80.52      -64.63    127.88 o
  13   3  14      282.30      114.03    145.32 o
 -13   4  14      553.34      414.29    158.82 o
 -12   4  14     2350.00     2246.77    316.38 o
 -11   4  14      953.92      953.93    182.27 o
 -10   4  14      556.36      465.83    107.02 o
  -9   4  14      667.59      655.43    406.21 o
  -8   4  14     1067.29     1210.68    343.72 o
  -7   4  14     2979.05     2853.94    480.42 o
  -6   4  14      236.04      373.39    114.94 o
  -5   4  14      128.46       43.11     92.31 o
  -4   4  14     1279.22     1220.37    150.14 o
  -3   4  14     3284.97     3044.26    221.63 o
  -2   4  14    14999.24    14819.28    331.56 o
  -1   4  14    17886.18    18115.88    370.42 o
   0   4  14      482.00      801.38    190.11 o
   1   4  14    18571.20    18059.91    374.48 o
   2   4  14     3560.78     3544.74    326.32 o
   3   4  14     3112.28     3122.66    185.25 o
   4   4  14    12825.36    12753.38    401.04 o
   5   4  14       83.50       43.92    107.56 o
   6   4  14     3295.41     3145.29    253.26 o
   7   4  14    11651.60    11519.15    658.79 o
   8   4  14     5179.11     4896.64    317.70 o
   9   4  14      109.56      111.54    231.75 o
  10   4  14      144.61       74.28    119.94 o
  11   4  14       70.74      123.06    138.57 o
 -12   5  14      164.47      182.75    147.77 o
 -11   5  14      215.32      380.75    155.08 o
 -10   5  14      571.75      690.86    128.83 o
  -9   5  14     2839.22     2882.97    195.08 o
  -8   5  14     1717.78     1357.27    387.98 o
  -7   5  14       60.08      -26.43    115.87 o
  -6   5  14      329.60      461.03    130.96 o
  -5   5  14      589.54      593.55    139.77 o
  -4   5  14      129.30      203.23    210.92 o
  -3   5  14      385.29       71.81    106.96 o
  -2   5  14      591.35      559.27    106.67 o
  -1   5  14      111.68      178.04     93.05 o
   0   5  14      192.64      235.13     96.54 o
   1   5  14      496.08      437.81    146.16 o
   2   5  14     4669.85     4478.71    218.90 o
   3   5  14     1977.60     1722.30    195.78 o
   4   5  14      213.48      208.69    144.52 o
   5   5  14      179.98      220.21    127.15 o
   6   5  14     1061.04      949.14    174.44 o
   7   5  14      756.37     1154.56    180.16 o
   8   5  14       41.14       84.77    122.00 o
   9   5  14      154.16      220.43    134.57 o
  10   5  14        8.88      123.82    131.36 o
  -9   6  14      211.42      172.78    113.23 o
  -8   6  14     2771.00     2418.22    207.25 o
  -7   6  14       53.56      161.04     99.66 o
  -6   6  14     5338.67     6061.24    440.06 o
  -5   6  14     5969.73     6625.69    317.70 o
  -4   6  14      742.37     1007.87    165.49 o
  -3   6  14      811.32      514.11    286.43 o
  -2   6  14      417.18      312.33    112.60 o
  -1   6  14      265.58      196.33    106.26 o
   0   6  14      824.53      914.71    185.79 o
   1   6  14     2391.66     2623.72    196.54 o
   2   6  14      803.46      830.77    136.38 o
   3   6  14       94.45       50.05    122.00 o
   4   6  14     2145.45     2225.31    231.39 o
   5   6  14     1402.74     1515.49    205.12 o
   6   6  14      923.67      680.82    302.05 o
   7   6  14      373.99      218.21    147.48 o
   8   6  14     1129.21      751.26    234.75 o
  -6   7  14       67.50      240.21    112.31 o
  -5   7  14      593.37      515.88    149.81 o
  -4   7  14      271.16      201.87    139.35 o
  -3   7  14      692.80      874.19    175.18 o
  -2   7  14     1655.14     1701.61    207.95 o
  -1   7  14       27.74      -99.86    106.73 o
   0   7  14      175.72       15.24    106.71 o
   1   7  14      116.71      174.98    111.01 o
   2   7  14      942.08      876.80    147.05 o
   3   7  14     1069.45      758.63    168.59 o
   4   7  14       73.51      216.41    164.05 o
   5   7  14       42.63       57.99    188.78 o
 -15   1  15      438.76      339.12    140.41 o
 -14   1  15     1637.09     1794.03    456.99 o
 -13   1  15      227.08      295.75    112.43 o
 -12   1  15      443.98      511.34    180.06 o
 -11   1  15     4703.52     4058.45    275.94 o
 -10   1  15      281.05      322.50     96.98 o
  -9   1  15     4219.25     4087.53    189.57 o
  -8   1  15     4392.77     4335.64    187.65 o
  -7   1  15     2615.17     2628.59    263.00 o
  -6   1  15     4683.61     4600.64    179.15 o
  -5   1  15    13802.15    13766.16    364.57 o
  -4   1  15     2254.00     2281.62    117.64 o
  -3   1  15     2316.13     2274.47    110.77 o
  -2   1  15    12522.02    12405.38    271.81 o
  -1   1  15     2151.07     2252.03    127.04 o
   0   1  15     2276.54     2325.95    101.39 o
   1   1  15    19323.97    20394.31    267.70 o
   2   1  15     3349.49     3404.25    133.27 o
   3   1  15       77.82       89.03     57.36 o
   4   1  15    11098.60    11521.39    311.57 o
   5   1  15    12030.24    11717.03    241.38 o
   6   1  15      524.83      504.73     80.38 o
   7   1  15     7919.05     7588.79    208.84 o
   8   1  15     5512.93     5321.90    236.75 o
   9   1  15       80.07      191.21     97.32 o
  10   1  15     6820.79     7348.73    375.50 o
  11   1  15     4575.48     4829.67    263.49 o
  12   1  15        0.26      -47.40    104.39 o
  13   1  15     2349.60     2517.78    255.64 o
 -14   2  15        1.85      -48.00     95.70 o
 -13   2  15        0.11      -31.96    104.17 o
 -12   2  15        1.15      129.29     92.66 o
 -11   2  15        2.79       66.60     89.51 o
 -10   2  15      236.05      226.36     91.35 o
  -9   2  15      327.97      174.60     98.17 o
  -8   2  15        2.45       49.68    105.51 o
  -7   2  15       10.47        9.85     66.16 o
  -6   2  15        3.75       -7.65     67.93 o
  -5   2  15     3220.72     3138.85    131.48 o
  -4   2  15      666.13      618.98     73.91 o
  -3   2  15       57.07       81.75     72.63 o
  -2   2  15     3310.75     3235.74    167.70 o
  -1   2  15      523.24      579.59     91.24 o
   0   2  15       17.44       70.13     70.30 o
   1   2  15        0.50      -56.83     56.83 o
   2   2  15      981.62     1057.06     95.94 o
   3   2  15      446.91      504.02     94.06 o
   4   2  15      183.96      103.28     85.04 o
   5   2  15        1.38      -65.67     65.67 o
   6   2  15      514.31      433.78    102.12 o
   7   2  15       81.74      143.29     94.60 o
   8   2  15        1.96       36.37     92.70 o
   9   2  15       89.54      -28.18    106.29 o
  10   2  15        3.68      -94.72     94.72 o
  11   2  15       12.94       63.02    104.04 o
  12   2  15       15.31      180.57    316.38 o
  13   2  15        6.89      -95.23    124.99 o
 -14   3  15      704.31      534.77    460.89 o
 -13   3  15       33.25      -41.96    131.26 o
 -12   3  15     1227.95     1285.30    200.14 o
 -11   3  15     3049.65     2880.06    324.19 o
 -10   3  15      316.85      415.76    135.75 o
  -9   3  15     1267.21     1219.59    173.34 o
  -8   3  15      722.20     1075.90    154.34 o
  -7   3  15     2902.01     2995.42    223.64 o
  -6   3  15      888.17      780.88    134.20 o
  -5   3  15     3111.99     2872.77    207.08 o
  -4   3  15     1668.26     1666.82    137.89 o
  -3   3  15     2179.66     2140.37    157.72 o
  -2   3  15    11029.12    11089.33    276.92 o
  -1   3  15    14368.48    15117.02    328.80 o
   0   3  15       32.82       22.60     71.25 o
   1   3  15    14793.37    15427.80    332.94 o
   2   3  15     3009.35     3094.82    175.93 o
   3   3  15      865.00     1234.25    121.52 o
   4   3  15     9854.39    10765.93    367.23 o
   5   3  15     5687.67     5469.44    221.54 o
   6   3  15     1066.67     1090.51    169.51 o
   7   3  15    10675.18    10622.08    381.02 o
   8   3  15     4267.34     3959.39    232.62 o
   9   3  15        1.73      -40.71     89.33 o
  10   3  15     1665.59     1694.27    173.38 o
  11   3  15      993.90     1028.11    189.62 o
  12   3  15       43.44     -113.22    113.22 o
 -13   4  15       68.83      164.05    268.20 o
 -12   4  15      481.40      542.22    169.00 o
 -11   4  15      615.84      576.34    165.35 o
 -10   4  15      432.10      333.97    137.21 o
  -9   4  15     1443.36     1493.57    190.70 o
  -8   4  15     2238.32     2344.63    219.54 o
  -7   4  15      131.98      113.15    112.71 o
  -6   4  15       25.57      139.12    108.69 o
  -5   4  15      123.73      116.12    100.10 o
  -4   4  15     1177.56     1043.40    149.52 o
  -3   4  15      294.42      204.77     89.56 o
  -2   4  15      370.74      420.82    101.05 o
  -1   4  15      290.74      463.82    102.35 o
   0   4  15      220.81      271.27     89.84 o
   1   4  15      561.52      569.33    109.10 o
   2   4  15     1717.72     1833.66    151.91 o
   3   4  15     1696.18     1721.64    150.60 o
   4   4  15        0.56       86.70     84.25 o
   5   4  15       95.81       53.83    105.61 o
   6   4  15      130.38      -45.19     91.84 o
   7   4  15     1775.99     2067.12    219.60 o
   8   4  15       11.46       56.81    120.02 o
   9   4  15      120.84       -5.56    120.70 o
  10   4  15        7.26      -15.09    115.74 o
  11   4  15      104.54      209.39    146.30 o
 -11   5  15     1154.65     1453.53    208.09 o
 -10   5  15      467.09      480.41    119.86 o
  -9   5  15      907.53      825.33    129.36 o
  -8   5  15     4715.23     4746.29    324.19 o
  -7   5  15      541.10      595.15    152.44 o
  -6   5  15     3100.69     3174.26    250.15 o
  -5   5  15     7181.44     7462.29    318.43 o
  -4   5  15     1283.54     1463.85    177.68 o
  -3   5  15      862.74      590.25    133.88 o
  -2   5  15      538.88      632.55    113.63 o
  -1   5  15       46.74       87.90    118.60 o
   0   5  15     1022.43     1020.19    167.42 o
   1   5  15     6946.41     7454.30    260.20 o
   2   5  15     1591.10     1639.85    184.27 o
   3   5  15      160.56      216.68    119.55 o
   4   5  15     1893.80     1521.09    192.07 o
   5   5  15     5419.63     5024.64    302.43 o
   6   5  15      616.54      591.65    152.66 o
   7   5  15     2997.31     2444.03    286.99 o
   8   5  15     1187.06     1096.48    187.59 o
   9   5  15      243.31      244.41    145.76 o
  -9   6  15      464.88      493.04    134.62 o
  -8   6  15       71.49      -18.07     92.41 o
  -7   6  15       19.56       85.73    130.70 o
  -6   6  15      215.92      294.90    152.66 o
  -5   6  15     2216.41     2286.34    231.39 o
  -4   6  15      290.78      354.55    214.82 o
  -3   6  15       32.78       36.74    126.41 o
  -2   6  15     1005.83     1058.89    208.31 o
  -1   6  15       19.65      -21.52     97.71 o
   0   6  15      329.20      166.22    102.67 o
   1   6  15        9.45       47.08    101.91 o
   2   6  15     1862.01     1569.10    167.37 o
   3   6  15      923.53     1182.26    166.96 o
   4   6  15      162.95       67.75    128.61 o
   5   6  15       39.97      201.69    136.72 o
   6   6  15      331.36      153.35    138.06 o
   7   6  15      517.40      446.97    164.44 o
  -5   7  15       78.78      280.33    153.89 o
  -4   7  15      389.28      154.16    143.48 o
  -3   7  15      300.00      434.82    174.46 o
  -2   7  15     2632.39     3263.54    273.97 o
  -1   7  15     4537.91     4938.47    761.64 o
   0   7  15       17.78      -55.91    110.58 o
   1   7  15     1361.48     1098.43    204.28 o
   2   7  15      584.37      810.58    183.94 o
   3   7  15      373.54      314.23    123.08 o
 -14   0  16     2089.56     2478.92    328.09 o
 -13   0  16      126.52      278.62    179.67 o
 -12   0  16     8840.87     8262.21    458.29 o
 -11   0  16     4199.38     3898.05    341.11 o
 -10   0  16       15.03       65.10    122.38 o
  -9   0  16     4388.84     4352.17    282.24 o
  -8   0  16     3022.73     2892.68    291.64 o
  -7   0  16      245.56      252.90    111.48 o
  -6   0  16      166.63      194.21    121.08 o
  -5   0  16      205.51      235.37    103.01 o
  -4   0  16      588.46      714.96     95.89 o
  -3   0  16       63.24       65.76     67.32 o
  -2   0  16    20419.82    20144.26    361.24 o
  -1   0  16    37127.98    36797.46    525.07 o
   0   0  16     7340.00     7456.29    254.89 o
   1   0  16    10650.22    10208.10    296.94 o
   2   0  16    21144.55    21131.68    459.43 o
   3   0  16     6637.37     6900.97    259.63 o
   4   0  16    21275.66    21495.81    481.76 o
   5   0  16    11132.52    10978.48    471.45 o
   6   0  16     4817.68     4847.19    248.20 o
   7   0  16    22361.81    22362.85    916.58 o
   8   0  16     7203.59     7258.65    304.81 o
   9   0  16      529.42      369.42    162.74 o
  10   0  16      578.60      546.16    139.57 o
  11   0  16       87.11       70.49    122.27 o
  12   0  16     1410.20     1529.88    205.84 o
  13   0  16     3016.38     3041.37    416.63 o
 -14   1  16      388.81      317.80    274.71 o
 -13   1  16     1631.65     2038.14    180.83 o
 -12   1  16       87.11      108.05     99.37 o
 -11   1  16      688.53      629.85    118.23 o
 -10   1  16      124.00      191.17    120.04 o
  -9   1  16     7485.87     7326.36    245.34 o
  -8   1  16     5869.38     6274.68    223.23 o
  -7   1  16       46.13        9.08    101.58 o
  -6   1  16      546.34      635.87    109.74 o
  -5   1  16      618.00      647.60     75.83 o
  -4   1  16     5895.00     6242.87    167.63 o
  -3   1  16     3964.74     4154.01    144.46 o
  -2   1  16     3821.35     3724.88    168.87 o
  -1   1  16     3784.58     3845.20    133.24 o
   0   1  16      158.81      272.19     57.26 o
   1   1  16      138.75      204.12     63.14 o
   2   1  16     2953.40     2856.91    131.16 o
   3   1  16     8950.31     9361.93    208.52 o
   4   1  16     4878.79     5084.14    215.77 o
   5   1  16      949.28      941.69     99.31 o
   6   1  16      675.91      573.92    111.14 o
   7   1  16     3608.73     3612.87    214.00 o
   8   1  16     2740.36     2792.46    198.28 o
   9   1  16      202.70       35.15     96.76 o
  10   1  16      165.16       24.92    105.30 o
  11   1  16       10.35       79.50    106.36 o
  12   1  16       10.03      -62.64    100.67 o
  13   1  16      118.23      212.09    149.34 o
 -14   2  16      245.20      158.87    112.26 o
 -13   2  16     1494.71     1446.04    238.95 o
 -12   2  16      574.72      801.35    156.66 o
 -11   2  16      190.40      316.60    100.66 o
 -10   2  16     3945.60     4167.40    219.68 o
  -9   2  16       25.77      100.12     85.92 o
  -8   2  16     8619.82     8548.96    250.96 o
  -7   2  16     5486.50     5875.33    210.23 o
  -6   2  16     4541.14     4431.74    178.39 o
  -5   2  16    35401.33    34302.95    650.13 o
  -4   2  16     7476.00     7609.24    226.14 o
  -3   2  16      320.45      187.67     80.45 o
  -2   2  16     6489.82     6873.90    218.66 o
  -1   2  16       82.73       72.21     76.46 o
   0   2  16    17466.56    17457.63    426.32 o
   1   2  16    14125.49    15170.66    286.94 o
   2   2  16     7220.04     7594.21    293.66 o
   3   2  16     1872.18     2165.92    163.05 o
   4   2  16      823.01      946.68    122.56 o
   5   2  16     6203.29     5765.11    241.30 o
   6   2  16      955.33      642.40    117.41 o
   7   2  16     1134.63     1184.89    195.81 o
   8   2  16     1639.60     1786.25    167.92 o
   9   2  16      514.40      447.46    116.87 o
  10   2  16     8795.28     9450.18    323.44 o
  11   2  16     9068.65     9431.88    326.71 o
  12   2  16     1388.71     1056.59    199.35 o
 -13   3  16      506.70      600.67    292.94 o
 -12   3  16      973.54      958.40    270.81 o
 -11   3  16       42.26       40.43    117.88 o
 -10   3  16       15.35      204.08    126.21 o
  -9   3  16     1655.97     1937.66    205.09 o
  -8   3  16     1866.57     2066.77    204.33 o
  -7   3  16      104.45      -61.97     91.00 o
  -6   3  16      227.68      199.29    108.06 o
  -5   3  16     2281.08     2080.57    187.64 o
  -4   3  16     4974.88     4677.10    232.72 o
  -3   3  16       90.29      114.71     77.01 o
  -2   3  16     4522.70     4252.20    243.65 o
  -1   3  16      873.76      849.02    113.07 o
   0   3  16       15.14      -12.26     75.40 o
   1   3  16      749.56      793.04    114.17 o
   2   3  16     2998.98     2882.58    177.08 o
   3   3  16     8042.81     7797.76    320.90 o
   4   3  16     4801.63     4759.15    391.89 o
   5   3  16      147.14      140.18    114.49 o
   6   3  16     1261.38     1391.27    186.98 o
   7   3  16     1038.29     1078.71    173.30 o
   8   3  16     3746.95     3502.43    229.22 o
   9   3  16      117.81      208.64    110.92 o
  10   3  16      323.35      608.39    131.75 o
  11   3  16       96.65      103.77    113.10 o
 -12   4  16     2835.33     2784.91    268.72 o
 -11   4  16     1736.68     1781.46    216.83 o
 -10   4  16        8.44       94.73    140.61 o
  -9   4  16     1735.48     2002.77    230.45 o
  -8   4  16     1474.67     1309.66    179.07 o
  -7   4  16      141.67      190.68    115.61 o
  -6   4  16       22.14      179.91    111.11 o
  -5   4  16      113.08      138.19    102.67 o
  -4   4  16       97.50       64.05     95.69 o
  -3   4  16      590.57      437.36    103.69 o
  -2   4  16     6469.17     6608.89    234.70 o
  -1   4  16    16535.87    17847.37    387.78 o
   0   4  16     2233.51     2547.58    174.14 o
   1   4  16     5306.81     5390.68    364.43 o
   2   4  16     5786.78     5814.39    235.49 o
   3   4  16     1132.59     1168.15    138.56 o
   4   4  16     6429.69     5955.11    298.42 o
   5   4  16     6277.69     5824.01    310.33 o
   6   4  16      622.99      750.37    155.11 o
   7   4  16    15351.42    13980.39    604.11 o
   8   4  16     2981.70     2642.45    255.81 o
   9   4  16      118.74      -16.11    132.80 o
  10   4  16      610.72      699.66    170.76 o
 -10   5  16        0.94       90.84    103.74 o
  -9   5  16     1729.53     1506.65    203.21 o
  -8   5  16     3547.18     4047.52    294.01 o
  -7   5  16       23.70       46.61    191.39 o
  -6   5  16      490.36      426.67    147.63 o
  -5   5  16      167.42      328.54    204.41 o
  -4   5  16     1423.36     1535.85    183.50 o
  -3   5  16     1504.18     1506.18    184.63 o
  -2   5  16      648.91      418.24    109.93 o
  -1   5  16      708.70      765.35    125.62 o
   0   5  16      378.05      298.11    109.72 o
   1   5  16        2.04       39.09     89.58 o
   2   5  16      403.29      298.66    105.48 o
   3   5  16     2396.17     2322.12    183.08 o
   4   5  16     1270.28     1376.03    154.29 o
   5   5  16      201.91       98.56    133.47 o
   6   5  16       35.54      -95.30    112.61 o
   7   5  16     1275.19      903.92    181.39 o
   8   5  16      123.53       92.59    103.38 o
   9   5  16      142.97      -82.53    132.80 o
  -8   6  16     1532.75     1301.87    162.05 o
  -7   6  16      475.74      800.70    172.67 o
  -6   6  16      444.31      289.60    225.24 o
  -5   6  16     5534.86     5785.69    327.42 o
  -4   6  16     2915.61     3255.35    263.54 o
  -3   6  16       93.53      -39.29    125.10 o
  -2   6  16     1746.31     1787.34    211.66 o
  -1   6  16      140.84      229.01    142.42 o
   0   6  16     2330.72     2087.87    184.23 o
   1   6  16     3512.55     3489.65    225.64 o
   2   6  16      835.91      976.51    200.09 o
   3   6  16      203.43      152.69    132.18 o
   4   6  16      400.46      329.08    206.45 o
   5   6  16     1576.48     1449.92    203.77 o
   6   6  16      203.61     -118.48    118.48 o
  -3   7  16        1.86      111.45    145.10 o
  -2   7  16      258.33      129.18    149.77 o
  -1   7  16      737.59      776.38    183.90 o
   0   7  16       20.50      194.30    126.65 o
   1   7  16      126.51      148.11    123.78 o
 -14   1  17      513.37      551.93    140.85 o
 -13   1  17      412.14      444.24    125.40 o
 -12   1  17      268.29      165.18    105.93 o
 -11   1  17      764.82      937.70    134.61 o
 -10   1  17      829.29      759.79    124.23 o
  -9   1  17       22.91       62.97     87.15 o
  -8   1  17     7105.23     7431.21    320.46 o
  -7   1  17     1529.50     1625.00    134.02 o
  -6   1  17      483.65      394.54    140.23 o
  -5   1  17     6829.73     6969.89    425.83 o
  -4   1  17     3232.85     3329.40    140.53 o
  -3   1  17      179.34      159.89     64.71 o
  -2   1  17    11725.97    11723.43    230.90 o
  -1   1  17     5681.93     5738.21    149.58 o
   0   1  17     1321.97     1319.70    100.94 o
   1   1  17     5109.45     4952.68    202.20 o
   2   1  17    14478.99    14649.56    427.16 o
   3   1  17      161.07      251.68     90.66 o
   4   1  17    12129.88    12314.88    358.81 o
   5   1  17     5882.36     5717.09    236.38 o
   6   1  17       59.30       29.78     81.36 o
   7   1  17     5735.36     6134.52    349.15 o
   8   1  17     5171.89     4626.45    241.67 o
   9   1  17        2.49      -70.56     90.42 o
  10   1  17     4330.49     4385.92    257.02 o
  11   1  17     3574.92     3914.33    251.05 o
  12   1  17       71.13       19.44    113.73 o
 -13   2  17        1.21       38.96    100.94 o
 -12   2  17      254.48      320.83    113.89 o
 -11   2  17        5.29      -45.88     95.36 o
 -10   2  17       73.18       77.65     86.87 o
  -9   2  17       84.11      100.31     85.19 o
  -8   2  17      242.32       43.27    106.45 o
  -7   2  17        1.61       88.53    169.25 o
  -6   2  17      135.31      181.39    188.78 o
  -5   2  17       24.79       19.81    152.33 o
  -4   2  17     1263.44     1104.88    121.28 o
  -3   2  17      115.04      194.70     81.36 o
  -2   2  17       15.80      -50.04     72.79 o
  -1   2  17      124.48       95.36     79.92 o
   0   2  17        7.38       -9.13     77.25 o
   1   2  17      827.40      930.64    118.41 o
   2   2  17        1.78       83.62    104.88 o
   3   2  17     1358.40     1423.11    234.74 o
   4   2  17      728.64      778.21    120.56 o
   5   2  17      121.66      136.22     92.74 o
   6   2  17       32.37      -28.69     73.70 o
   7   2  17      279.16      245.36    106.06 o
   8   2  17      430.57      424.37    112.73 o
   9   2  17       92.29      -26.54    102.08 o
  10   2  17      101.77      250.45    112.10 o
  11   2  17        7.53       -4.60    107.49 o
 -13   3  17      121.82       39.06    286.43 o
 -12   3  17     1944.50     1720.25    363.25 o
 -11   3  17     1826.11     1789.60    220.57 o
 -10   3  17      149.94      174.60    182.27 o
  -9   3  17      355.71      346.62    138.81 o
  -8   3  17     1629.04     1673.78    189.13 o
  -7   3  17      381.26      609.18    138.04 o
  -6   3  17      276.80      381.72    210.92 o
  -5   3  17     2076.90     2593.28    213.23 o
  -4   3  17     1253.30     1208.20    273.41 o
  -3   3  17       14.61       -7.18     77.55 o
  -2   3  17     7347.02     7361.96    244.92 o
  -1   3  17    11640.96    12228.83    310.58 o
   0   3  17       29.94       -5.87     84.77 o
   1   3  17     2742.44     2531.37    201.83 o
   2   3  17     7025.34     7314.27    316.58 o
   3   3  17      292.93      107.77    111.68 o
   4   3  17    11434.20    11583.91    393.53 o
   5   3  17     5314.03     4852.71    305.30 o
   6   3  17      128.17      121.15    124.75 o
   7   3  17     7148.66     6943.00    330.06 o
   8   3  17     3581.95     3413.26    232.26 o
   9   3  17       94.69      201.32    113.26 o
  10   3  17     1450.91     1076.95    160.32 o
  11   3  17      648.62      366.85    132.71 o
 -11   4  17      213.28       70.87    147.12 o
 -10   4  17      214.12       82.87    141.91 o
  -9   4  17      693.77      591.06    161.44 o
  -8   4  17     1732.80     1610.05    255.18 o
  -7   4  17      197.45       72.00    126.96 o
  -6   4  17      471.00      476.45    133.81 o
  -5   4  17       43.37      -71.45    107.89 o
  -4   4  17      543.95      613.07    138.22 o
  -3   4  17     1426.59     1585.77    168.78 o
  -2   4  17       17.12      -24.40     86.74 o
  -1   4  17      121.74      151.55     92.66 o
   0   4  17       47.01       53.38     88.43 o
   1   4  17        2.06        5.11     85.43 o
   2   4  17      186.67      163.44     97.20 o
   3   4  17      566.40      610.56    278.62 o
   4   4  17      201.78       25.54    177.07 o
   5   4  17      284.42      287.46    218.73 o
   6   4  17      119.42      -62.86    116.37 o
   7   4  17      861.34      806.31    223.94 o
   8   4  17       80.39       99.76    210.92 o
   9   4  17        6.78        8.46    191.39 o
  10   4  17        4.42       15.71    182.27 o
 -10   5  17      306.93      292.73    117.95 o
  -9   5  17       75.07      120.39    315.07 o
  -8   5  17     3242.05     2726.99    248.89 o
  -7   5  17     1434.60     1471.92    218.73 o
  -6   5  17      171.09      242.40    140.03 o
  -5   5  17     5863.84     5980.80    298.83 o
  -4   5  17     2456.14     2631.96    381.47 o
  -3   5  17      256.30      243.59    158.84 o
  -2   5  17     3054.52     3070.10    203.92 o
  -1   5  17      265.69      270.90    111.01 o
   0   5  17     3284.90     3078.39    207.82 o
   1   5  17     3852.41     4141.83    238.95 o
   2   5  17     2516.59     2707.63    200.58 o
   3   5  17        0.66       59.38     98.09 o
   4   5  17      900.58      687.17    169.25 o
   5   5  17     1687.13     1599.83    210.18 o
   6   5  17       19.61      165.96    136.39 o
   7   5  17      942.53      641.40    165.49 o
   8   5  17      530.00      453.43    196.60 o
  -7   6  17        2.83       -6.73    137.73 o
  -6   6  17        4.14      126.18    144.52 o
  -5   6  17      608.42      468.88    159.54 o
  -4   6  17     1669.64     1512.70    212.99 o
  -3   6  17       77.40     -118.68    122.38 o
  -2   6  17      162.89      124.19    137.50 o
  -1   6  17      795.35      938.71    150.76 o
   0   6  17      264.63      218.67    119.62 o
   1   6  17      279.18       84.15    105.55 o
   2   6  17       97.80       36.69    108.31 o
   3   6  17      989.93      726.92    164.38 o
   4   6  17      480.19      578.99    173.25 o
   5   6  17      291.12      261.07    162.74 o
 -13   0  18      994.72      937.41    242.16 o
 -12   0  18     1636.20     1395.70    262.99 o
 -11   0  18     7005.40     6887.34    419.23 o
 -10   0  18     2763.34     2796.60    309.87 o
  -9   0  18     1326.43     1343.62    221.33 o
  -8   0  18     6523.84     6437.58    317.36 o
  -7   0  18       45.92      -14.14    210.92 o
  -6   0  18     1220.64     1376.40    169.43 o
  -5   0  18      578.68      562.22    127.76 o
  -4   0  18       57.08      104.35     76.89 o
  -3   0  18      497.95      597.89    101.25 o
  -2   0  18    13540.91    14094.39    363.42 o
  -1   0  18     8610.53     9027.24    292.79 o
   0   0  18     8869.36     8956.68    293.16 o
   1   0  18      490.27      403.47    180.97 o
   2   0  18     1308.07     1402.55    153.17 o
   3   0  18     2623.91     2503.24    196.30 o
   4   0  18    16147.99    15988.72    425.82 o
   5   0  18    13248.75    13042.46    385.04 o
   6   0  18      262.35      140.99    132.80 o
   7   0  18    11614.99    11125.95    374.96 o
   8   0  18    11685.31    10726.09    375.28 o
   9   0  18      530.10      236.96    223.94 o
  10   0  18      822.26      835.86    286.43 o
  11   0  18      619.68      432.25    244.77 o
 -13   1  18      352.45      347.23    229.33 o
 -12   1  18     1049.76     1114.46    146.28 o
 -11   1  18        0.50       57.50     97.97 o
 -10   1  18     1020.04     1161.90    140.68 o
  -9   1  18      483.98      436.58    106.97 o
  -8   1  18     5103.34     5654.56    334.76 o
  -7   1  18     3828.04     4017.85    197.21 o
  -6   1  18       94.65       36.49     71.61 o
  -5   1  18       36.08       47.84     62.00 o
  -4   1  18     1213.99     1180.19    136.05 o
  -3   1  18     8774.25     9301.13    212.94 o
  -2   1  18       12.28       15.91     54.65 o
  -1   1  18      833.30      841.01     87.45 o
   0   1  18      834.49      821.41    113.30 o
   1   1  18      315.11      415.00    101.64 o
   2   1  18      118.41      177.98     87.55 o
   3   1  18     2746.66     2674.64    189.14 o
   4   1  18     7492.58     7506.73    262.10 o
   5   1  18     1482.53     1464.28    329.18 o
   6   1  18      303.35      255.11    102.74 o
   7   1  18      606.95      476.14    120.38 o
   8   1  18     2616.22     2500.44    354.59 o
   9   1  18     1272.30     1546.51    171.01 o
  10   1  18       29.23      178.20    129.15 o
  11   1  18        2.72       57.45    107.26 o
 -13   2  18       51.06      154.47    154.36 o
 -12   2  18      129.28       74.97    143.22 o
 -11   2  18       89.07      -25.45    118.30 o
 -10   2  18      128.98      304.58    130.72 o
  -9   2  18      227.67      169.27    131.48 o
  -8   2  18     2185.14     1531.69    192.20 o
  -7   2  18     4820.53     5212.33    372.36 o
  -6   2  18      300.10      243.47    116.32 o
  -5   2  18    12437.91    11893.70    377.89 o
  -4   2  18    16446.84    16763.36    356.51 o
  -3   2  18     1267.36     1470.67    138.17 o
  -2   2  18    11782.01    11548.58    293.96 o
  -1   2  18     2299.56     2383.14    162.47 o
   0   2  18    10320.72    10656.34    354.71 o
   1   2  18    26038.61    26451.48    487.51 o
   2   2  18     4423.10     4453.30    220.48 o
   3   2  18      271.56      231.22     99.62 o
   4   2  18     4537.71     4184.77    218.67 o
   5   2  18     1425.15     1435.44    265.30 o
   6   2  18        1.10      -90.81     90.81 o
   7   2  18      466.28      594.83    192.37 o
   8   2  18     1315.90     1190.96    155.19 o
   9   2  18       39.21       71.95    110.76 o
  10   2  18     2568.52     2705.67    244.93 o
  11   2  18     5908.97     6290.86    316.65 o
 -12   3  18     1132.77     1232.03    204.22 o
 -11   3  18       27.33      115.15    169.25 o
 -10   3  18      211.95        8.37    124.71 o
  -9   3  18      149.15      314.71    139.21 o
  -8   3  18     1747.87     1872.99    211.46 o
  -7   3  18     2165.65     2799.65    235.23 o
  -6   3  18      133.57      125.82    115.70 o
  -5   3  18      154.78       78.66    107.33 o
  -4   3  18     1084.52      957.52    154.92 o
  -3   3  18     3387.42     3732.33    203.90 o
  -2   3  18      247.34      219.10     95.72 o
  -1   3  18      990.92     1016.19    127.07 o
   0   3  18     1842.46     1960.40    159.22 o
   1   3  18       83.45      104.30    107.64 o
   2   3  18      177.53       51.68    148.42 o
   3   3  18     1964.20     1878.41    201.35 o
   4   3  18     3691.28     3557.46    270.08 o
   5   3  18     1422.96     1375.18    189.66 o
   6   3  18      205.73      104.66    125.12 o
   7   3  18      413.22      583.84    156.98 o
   8   3  18     1081.80     1029.06    460.89 o
   9   3  18     1456.42     1079.98    157.55 o
  10   3  18       42.80       98.01    115.98 o
 -11   4  18     3977.57     3752.23    497.35 o
 -10   4  18     1006.48     1207.93    198.94 o
  -9   4  18     1081.21      877.84    175.34 o
  -8   4  18     3215.16     3565.91    276.52 o
  -7   4  18       82.13      -73.86    136.71 o
  -6   4  18      944.91     1222.91    437.46 o
  -5   4  18      518.99      498.02    137.21 o
  -4   4  18      142.40       51.58    109.35 o
  -3   4  18     1256.30     1331.70    308.56 o
  -2   4  18     2669.10     2629.98    185.20 o
  -1   4  18     6084.93     5995.19    239.34 o
   0   4  18     1963.09     2025.89    173.91 o
   1   4  18      658.32      647.51    122.08 o
   2   4  18     1011.41      846.79    173.16 o
   3   4  18      162.88      241.24    256.49 o
   4   4  18     4588.69     3795.25    280.15 o
   5   4  18     6234.02     6147.25    596.30 o
   6   4  18        2.86      147.26    128.88 o
   7   4  18     4229.36     3743.16    294.02 o
   8   4  18     3685.88     3616.82    231.27 o
   9   4  18      459.20      504.96    170.91 o
  -9   5  18       43.48      135.22    143.27 o
  -8   5  18     2443.94     2394.52    242.39 o
  -7   5  18     1447.78     1354.57    207.55 o
  -6   5  18       43.76      213.87    135.82 o
  -5   5  18      248.11       75.37    131.96 o
  -4   5  18       35.20       96.49    133.47 o
  -3   5  18     1407.83     1225.71    188.34 o
  -2   5  18      249.38      155.52    126.30 o
  -1   5  18       57.69     -109.20    150.33 o
   0   5  18     1336.34     1447.52    174.98 o
   1   5  18        5.56      166.25    107.59 o
   2   5  18       10.57      -69.65     92.94 o
   3   5  18      286.09      216.06    141.28 o
   4   5  18     1748.52     1848.83    337.21 o
   5   5  18      188.62       83.72    142.65 o
   6   5  18      439.79      369.58    155.58 o
   7   5  18        6.49      147.06    137.99 o
  -6   6  18        5.19       44.27    231.75 o
  -5   6  18     2348.46     2351.67    250.89 o
  -4   6  18     2911.07     3261.10    278.40 o
  -3   6  18       77.51      -39.27    178.37 o
  -2   6  18     1186.54     1036.52    184.55 o
  -1   6  18     1051.17     1091.52    158.66 o
   0   6  18     1467.04     1121.37    170.41 o
   1   6  18     4110.48     3963.52    305.56 o
   2   6  18     1425.12     1449.16    175.59 o
   3   6  18       50.52       -1.09    134.06 o
   4   6  18      961.67      465.27    208.31 o
 -12   1  19        7.58      -39.24     98.20 o
 -11   1  19      965.57     1055.38    214.01 o
 -10   1  19      916.82      816.31    133.91 o
  -9   1  19       75.10       62.56     91.26 o
  -8   1  19     2741.48     2614.89    179.59 o
  -7   1  19     2883.05     2852.13    179.19 o
  -6   1  19       21.90      -31.61     74.27 o
  -5   1  19     3521.33     3435.73    158.00 o
  -4   1  19    12095.79    12383.56    255.53 o
  -3   1  19      451.85      440.02    101.50 o
  -2   1  19     9648.48     9972.44    270.19 o
  -1   1  19     3332.88     3458.76    191.67 o
   0   1  19       10.51       55.04     84.17 o
   1   1  19    12079.22    12217.84    316.22 o
   2   1  19     7199.75     7709.85    416.04 o
   3   1  19       22.95       32.25     88.75 o
   4   1  19     6519.22     6270.92    338.01 o
   5   1  19     3374.35     3487.66    226.10 o
   6   1  19       55.11       77.33     98.08 o
   7   1  19     2748.85     2962.88    207.66 o
   8   1  19     3666.35     3461.02    229.34 o
   9   1  19       64.36      118.14    107.42 o
  10   1  19     1108.21     1115.21    159.33 o
 -12   2  19        1.14      -45.88    137.99 o
 -11   2  19       38.59       -6.20    139.36 o
 -10   2  19        2.77       37.93    133.24 o
  -9   2  19       13.19     -105.62    105.62 o
  -8   2  19      167.30       34.53    404.91 o
  -7   2  19        6.15      -68.92    158.84 o
  -6   2  19        1.24      -95.58    106.94 o
  -5   2  19        2.64      -19.88    100.68 o
  -4   2  19     1277.39     1121.65    146.22 o
  -3   2  19       30.04      121.35     88.03 o
  -2   2  19      146.11       52.64     88.90 o
  -1   2  19      128.10      164.23    173.16 o
   0   2  19        7.97     -100.10    100.10 o
   1   2  19       45.93       50.76     88.89 o
   2   2  19        6.05      -34.51     88.84 o
   3   2  19      108.59      -47.97    112.06 o
   4   2  19       72.75       78.57    143.51 o
   5   2  19      161.91      180.88    119.97 o
   6   2  19       21.02      -63.76     88.50 o
   7   2  19        1.21      -17.62     97.04 o
   8   2  19      185.96      154.24    112.61 o
   9   2  19      118.74      -96.42     96.42 o
  10   2  19       22.32       64.82    115.38 o
 -11   3  19     2572.24     2453.53    259.48 o
 -10   3  19     1118.07      701.51    171.38 o
  -9   3  19      258.05      231.98    171.86 o
  -8   3  19     1667.31     1715.74    209.24 o
  -7   3  19      495.21      627.98    183.58 o
  -6   3  19      575.28      333.19    133.23 o
  -5   3  19     1823.29     1819.93    196.98 o
  -4   3  19     1964.56     1866.21    197.94 o
  -3   3  19      465.32      455.31    110.49 o
  -2   3  19     2496.29     2906.30    190.38 o
  -1   3  19     4772.78     4952.72    220.60 o
   0   3  19     1826.07     1881.09    204.50 o
   1   3  19     2978.56     2814.76    242.71 o
   2   3  19     3873.55     4156.34    287.80 o
   3   3  19        7.41      -98.22     98.22 o
   4   3  19     4973.25     4863.43    380.17 o
   5   3  19     5554.50     5487.16    501.25 o
   6   3  19      106.32       74.04    126.62 o
   7   3  19     2921.70     2785.62    261.22 o
   8   3  19     3413.50     3150.50    213.64 o
   9   3  19       78.90       97.67    135.30 o
 -10   4  19       67.39     -123.13    130.51 o
  -9   4  19        1.29      -32.25    137.21 o
  -8   4  19      908.62      921.91    179.35 o
  -7   4  19      775.16      858.40    493.44 o
  -6   4  19        2.89      -13.20    118.17 o
  -5   4  19       71.24     -127.59    127.59 o
  -4   4  19        5.85      -10.20    107.33 o
  -3   4  19      923.69     1085.43    165.35 o
  -2   4  19      947.48      999.45    138.09 o
  -1   4  19        6.60       24.93     91.04 o
   0   4  19      219.79      166.57    125.22 o
   1   4  19        1.89       56.07    127.44 o
   2   4  19       96.00       10.45    129.05 o
   3   4  19      195.51      223.08    193.99 o
   4   4  19      409.93      473.62    154.53 o
   5   4  19      159.00        4.00    151.03 o
   6   4  19       55.70        2.06    133.13 o
   7   4  19       60.97      105.74    136.14 o
   8   4  19       84.76       78.91    143.06 o
  -8   5  19      864.03     1106.44    425.74 o
  -7   5  19     1389.85     1473.34    217.70 o
  -6   5  19      129.02      106.92    144.84 o
  -5   5  19     1573.94     1403.57    196.95 o
  -4   5  19     3228.41     3324.64    269.54 o
  -3   5  19        3.90      -86.23    117.80 o
  -2   5  19     1521.29     1025.00    347.62 o
  -1   5  19      814.67      844.43    138.86 o
   0   5  19      301.77      267.65    122.62 o
   1   5  19     5279.87     5141.14    287.47 o
   2   5  19     2570.58     2803.69    273.41 o
   3   5  19       10.31     -127.64    127.64 o
   4   5  19      486.73      733.26    174.44 o
   5   5  19      758.46      643.11    176.42 o
   6   5  19       12.59      -31.66    229.14 o
  -3   6  19      591.85      403.68    158.62 o
  -2   6  19        2.81     -129.72    129.72 o
  -1   6  19      212.64       37.13    151.03 o
   0   6  19        0.18      -18.07    148.57 o
   1   6  19      216.03       27.75    117.53 o
 -12   0  20       31.37       31.25    171.86 o
 -11   0  20     3729.26     3642.87    364.55 o
 -10   0  20     7012.59     7561.76    445.27 o
  -9   0  20      484.08      226.54    166.65 o
  -8   0  20     3629.03     3887.64    346.32 o
  -7   0  20     3064.92     3238.48    346.32 o
  -6   0  20     4925.50     4574.63    358.04 o
  -5   0  20     2078.24     2529.46    330.70 o
  -4   0  20     3162.15     3412.44    218.73 o
  -3   0  20     8292.55     8048.79    539.01 o
  -2   0  20     6984.96     7201.35    282.07 o
  -1   0  20     2597.66     2480.89    196.04 o
   0   0  20     2242.87     2040.01    182.88 o
   1   0  20      165.16       14.77     93.93 o
   2   0  20     2293.37     2033.74    186.42 o
   3   0  20       42.06        0.18     97.00 o
   4   0  20     5790.74     5210.42    502.55 o
   5   0  20     8079.82     8842.88    554.63 o
   6   0  20     2491.57     2179.47    348.92 o
   7   0  20     2078.10     2260.19    369.76 o
   8   0  20     7527.49     7382.09    552.03 o
   9   0  20     1625.93     1205.61    315.07 o
  10   0  20      468.13      234.35    244.77 o
 -12   1  20      607.09      800.24    153.02 o
 -11   1  20      690.92      744.02    140.34 o
 -10   1  20      293.46      288.05    109.51 o
  -9   1  20      185.14      145.61    104.00 o
  -8   1  20      210.60      238.12    101.34 o
  -7   1  20     4976.03     5506.61    366.25 o
  -6   1  20     2188.20     2220.10    222.55 o
  -5   1  20       77.64       56.03    105.89 o
  -4   1  20      632.22      594.12    114.56 o
  -3   1  20     4285.60     4186.90    250.05 o
  -2   1  20     2628.76     2748.73    176.99 o
  -1   1  20      326.68      266.42     92.36 o
   0   1  20     1433.06     1262.31    197.49 o
   1   1  20      390.04      408.99    108.99 o
   2   1  20      215.64      184.50    100.26 o
   3   1  20      124.72       71.91     95.98 o
   4   1  20     2420.16     2150.97    255.35 o
   5   1  20     2299.97     2377.94    189.45 o
   6   1  20      919.08      739.24    137.27 o
   7   1  20      265.76       94.45    158.79 o
   8   1  20      522.24      584.08    130.81 o
   9   1  20     1487.36     1441.48    174.92 o
  10   1  20      484.40      385.38    131.48 o
 -11   2  20       33.77       30.72    227.84 o
 -10   2  20       40.23      -82.32    119.08 o
  -9   2  20      349.46      386.81    150.75 o
  -8   2  20      141.51      110.50    129.49 o
  -7   2  20     2636.64     2556.95    237.10 o
  -6   2  20      465.11      453.87    144.47 o
  -5   2  20      975.91     1158.17    203.10 o
  -4   2  20    12216.21    12524.01    326.50 o
  -3   2  20     1291.33     1320.49    249.87 o
  -2   2  20     1983.29     1836.59    191.41 o
  -1   2  20     4693.22     4789.88    274.19 o
   0   2  20      585.55      485.66    141.89 o
   1   2  20    12621.15    12708.16    446.55 o
   2   2  20    16666.53    16743.93    400.11 o
   3   2  20      298.99      396.70    117.57 o
   4   2  20     3123.16     3482.86    223.51 o
   5   2  20     1754.70     1634.10    170.37 o
   6   2  20      187.22        6.00    127.23 o
   7   2  20     1537.65     1480.44    172.51 o
   8   2  20     1718.81     1579.12    179.77 o
   9   2  20       13.24      -44.66    111.08 o
 -10   3  20       68.70     -110.50    292.94 o
  -9   3  20      628.30      701.62    167.94 o
  -8   3  20      110.46      217.55    139.12 o
  -7   3  20     1444.23     1793.31    206.39 o
  -6   3  20      592.94      545.51    155.09 o
  -5   3  20      173.39        6.60    115.09 o
  -4   3  20      161.38      -22.57    157.54 o
  -3   3  20     1305.11     1385.75    148.34 o
  -2   3  20      429.05      423.55    112.00 o
  -1   3  20       19.74      -39.06    108.21 o
   0   3  20     1157.25     1505.72    191.41 o
   1   3  20      101.27      143.22    178.37 o
   2   3  20      318.15      302.63    144.52 o
   3   3  20       66.34      -82.34    117.86 o
   4   3  20     1472.07      886.07    180.44 o
   5   3  20     1978.11     1737.74    217.01 o
   6   3  20      503.22      452.99    165.35 o
   7   3  20        8.74     -144.54    174.46 o
   8   3  20      592.95      702.71    242.16 o
  -9   4  20        8.62      108.47    402.30 o
  -8   4  20     1800.70     2298.44    316.38 o
  -7   4  20     1529.26     1311.75    199.55 o
  -6   4  20      550.17      356.43    138.81 o
  -5   4  20     2374.63     2308.97    244.77 o
  -4   4  20      498.74      564.91    147.88 o
  -3   4  20     1959.68     1975.26    213.52 o
  -2   4  20     3428.98     3165.96    435.85 o
  -1   4  20     1468.70     1334.54    210.83 o
   0   4  20      356.07      600.06    179.67 o
   1   4  20       77.50       11.48    117.54 o
   2   4  20      257.18      365.32    151.40 o
   3   4  20        5.72       51.30    129.09 o
   4   4  20     1197.44     1091.60    190.51 o
   5   4  20     4341.02     3989.75    786.38 o
   6   4  20     1099.27      783.10    180.61 o
   7   4  20     1168.01     1048.88    208.87 o
  -6   5  20      404.33      275.99    208.31 o
  -5   5  20       65.87      -79.10    131.50 o
  -4   5  20      277.52      147.09    149.72 o
  -3   5  20      255.90      152.51    140.77 o
  -2   5  20     1395.01     1172.73    191.06 o
  -1   5  20      233.05      293.47    124.94 o
   0   5  20       98.75       37.48    164.05 o
   1   5  20      759.95      775.89    182.34 o
   2   5  20        0.35       -3.81    162.74 o
   3   5  20       11.26       65.42    139.95 o
   4   5  20      281.25      202.44    157.92 o
 -11   1  21      348.14      160.61    115.77 o
 -10   1  21      702.56      930.99    197.02 o
  -9   1  21      123.62      -52.66    134.06 o
  -8   1  21     1274.22     1242.44    199.90 o
  -7   1  21     2014.51     2466.80    315.07 o
  -6   1  21        1.22      -43.35    120.92 o
  -5   1  21     2775.58     2764.37    238.82 o
  -4   1  21     2439.74     2563.46    207.67 o
  -3   1  21        1.98        3.59    100.69 o
  -2   1  21     2337.71     2353.84    172.05 o
  -1   1  21     4658.25     5036.43    290.41 o
   0   1  21        6.11      -35.64     85.06 o
   1   1  21     3300.62     3538.33    271.19 o
   2   1  21     6645.78     7009.01    258.72 o
   3   1  21       12.94      -97.45    101.53 o
   4   1  21     1129.77     1405.19    223.01 o
   5   1  21     3758.12     3972.03    237.95 o
   6   1  21      134.17      100.36    105.71 o
   7   1  21      975.13     1044.07    213.56 o
   8   1  21     2735.19     2938.88    342.25 o
   9   1  21      740.86      830.62    211.53 o
 -10   2  21       20.01       41.52    141.14 o
  -9   2  21      198.88       70.10    147.12 o
  -8   2  21       32.13      -38.22    122.24 o
  -7   2  21      113.43       27.63    141.91 o
  -6   2  21        4.17     -122.04    134.10 o
  -5   2  21      244.54      198.53    128.88 o
  -4   2  21       59.17      -25.80    115.12 o
  -3   2  21       10.39        9.57    107.42 o
  -2   2  21      381.76      313.02    127.62 o
  -1   2  21       47.02      -90.93    164.05 o
   0   2  21       33.01       84.46    119.78 o
   1   2  21       41.56       85.53    128.88 o
   2   2  21      775.89      808.09    135.28 o
   3   2  21      234.06      108.09     96.52 o
   4   2  21       27.31      -54.27     98.55 o
   5   2  21      120.56      316.85    118.07 o
   6   2  21        4.61      -93.18     93.18 o
   7   2  21       17.77       -4.43    109.13 o
   8   2  21       83.86        9.77    146.22 o
  -9   3  21       10.58     -118.45    118.45 o
  -8   3  21     1115.84     1059.97    391.89 o
  -7   3  21     1539.47     1710.70    211.46 o
  -6   3  21       58.27       75.91    124.42 o
  -5   3  21     4963.53     5047.20    300.26 o
  -4   3  21      736.67      882.96    166.65 o
  -3   3  21       77.04      -51.90    117.58 o
  -2   3  21     1905.42     2334.60    300.75 o
  -1   3  21     3089.48     2687.12    239.61 o
   0   3  21       12.89       47.99    121.15 o
   1   3  21      797.88      817.23    186.18 o
   2   3  21     1167.74     1145.71    187.22 o
   3   3  21        7.29      178.17    128.15 o
   4   3  21     1004.98      784.81    179.67 o
   5   3  21     4473.17     4595.88    653.58 o
   6   3  21      657.03      771.09    276.01 o
   7   3  21      652.35      434.50    173.09 o
  -8   4  21      351.55      502.22    227.84 o
  -7   4  21      528.98      688.68    179.35 o
  -6   4  21      256.51      212.94    146.40 o
  -5   4  21      541.00      275.59    143.89 o
  -4   4  21       18.95     -105.01    105.01 o
  -3   4  21      361.18      413.19    147.48 o
  -2   4  21      803.53      818.08    137.26 o
  -1   4  21      221.09      399.65    141.28 o
   0   4  21       11.94       -4.08    121.77 o
   1   4  21        3.84      129.54    182.27 o
   2   4  21       65.42      -59.82    136.71 o
   3   4  21      164.43       66.81    264.30 o
   4   4  21       72.10       98.63    156.23 o
   5   4  21      198.81      324.29    376.27 o
  -4   5  21     1267.02     1468.42    214.82 o
  -3   5  21      391.30      488.40    160.50 o
  -2   5  21     1072.38     1119.61    196.98 o
  -1   5  21     2694.38     3044.71    270.90 o
   0   5  21      131.94      178.34    150.14 o
   1   5  21     3049.56     2908.89    518.18 o
   2   5  21     3219.67     3597.85    306.22 o
 -10   0  22     3221.67     3424.14    359.34 o
  -9   0  22     1364.81     1596.20    262.99 o
  -8   0  22     1765.10     1913.87    270.81 o
  -7   0  22     2456.97     2122.19    278.62 o
  -6   0  22        0.14       46.87    145.82 o
  -5   0  22     6640.64     6116.58    374.96 o
  -4   0  22     3862.64     4312.34    407.51 o
  -3   0  22     1261.03      986.33    152.57 o
  -2   0  22     6052.98     6664.97    429.65 o
  -1   0  22     3765.76     3718.38    403.61 o
   0   0  22      168.63      414.02    221.33 o
   1   0  22       64.45      244.77    200.50 o
   2   0  22      421.33      445.27    218.73 o
   3   0  22      479.78      281.22    221.33 o
   4   0  22     1625.29     2025.84    354.13 o
   5   0  22     5216.40     4629.75    499.95 o
   6   0  22     3142.66     2825.24    416.63 o
   7   0  22      685.17      354.13    265.60 o
   8   0  22     2131.83     2424.24    414.02 o
 -10   1  22      276.71      343.32    285.13 o
  -9   1  22       39.75       77.09    183.58 o
  -8   1  22      127.04     -133.98    321.58 o
  -7   1  22      497.10      541.09    151.81 o
  -6   1  22     2061.87     2380.78    235.86 o
  -5   1  22      362.48      822.84    203.10 o
  -4   1  22      162.25      197.19    111.38 o
  -3   1  22      520.73      365.94    138.01 o
  -2   1  22      948.55     1087.12    138.08 o
  -1   1  22     3029.29     3256.59    206.62 o
   0   1  22        1.02      -30.39     93.15 o
   1   1  22      544.33      622.12    122.97 o
   2   1  22       38.04      157.83    103.43 o
   3   1  22      439.18      397.49    127.26 o
   4   1  22       48.47       93.85    100.87 o
   5   1  22      981.51     1123.96    155.44 o
   6   1  22     1302.51     1094.06    156.53 o
   7   1  22      334.73      396.89    183.03 o
   8   1  22       61.68     -124.67    156.07 o
  -9   2  22      493.67      458.77    170.02 o
  -8   2  22     1024.89     1054.75    193.89 o
  -7   2  22       96.58      407.12    161.92 o
  -6   2  22      780.85      617.52    193.99 o
  -5   2  22      679.35      622.57    161.34 o
  -4   2  22      675.16      596.30    187.48 o
  -3   2  22     1601.75     1426.92    182.27 o
  -2   2  22       55.80      -37.34    111.33 o
  -1   2  22     3124.47     3008.42    239.00 o
   0   2  22       69.54      -77.50    121.36 o
   1   2  22     4852.60     4952.49    301.63 o
   2   2  22    11554.92    11418.58    345.24 o
   3   2  22     1771.41     1787.78    180.09 o
   4   2  22      712.65      955.76    199.50 o
   5   2  22     2696.09     2489.35    244.28 o
   6   2  22       10.57      -56.02    172.78 o
   7   2  22     2705.77     2567.99    218.22 o
  -8   3  22      799.55      670.99    351.53 o
  -7   3  22      220.72      243.56    142.33 o
  -6   3  22     1241.17     1346.79    198.08 o
  -5   3  22     2114.61     2140.44    235.24 o
  -4   3  22      170.69      -49.78    223.94 o
  -3   3  22        9.25      164.05    161.44 o
  -2   3  22      911.72      622.31    160.47 o
  -1   3  22      593.13      607.77    177.07 o
   0   3  22       54.22      -21.72    120.63 o
   1   3  22      169.78      192.40    138.01 o
   2   3  22       11.22     -131.41    182.27 o
   3   3  22       95.76       56.54    133.23 o
   4   3  22       85.31       47.27    138.59 o
   5   3  22      420.08       63.76    171.86 o
   6   3  22      726.67      323.44    242.16 o
  -6   4  22        0.26      -51.06    139.49 o
  -5   4  22     3750.56     3348.60    283.94 o
  -4   4  22     1093.14     1134.22    191.88 o
  -3   4  22      250.83      241.40    153.06 o
  -2   4  22     3308.38     3465.80    369.76 o
  -1   4  22     2333.74     2335.20    240.19 o
   0   4  22      188.21      127.46    145.10 o
   1   4  22      312.50      463.05    161.92 o
   2   4  22      226.05      -37.55    130.86 o
   3   4  22      172.51       -9.95    149.04 o
   4   4  22      913.64      433.65    163.15 o
  -9   1  23        1.65      -59.09    191.39 o
  -8   1  23      818.66      615.48    186.18 o
  -7   1  23      901.88     1017.64    192.60 o
  -6   1  23      112.29       31.25    145.82 o
  -5   1  23      502.14      671.81    200.50 o
  -4   1  23     2254.77     2362.48    235.65 o
  -3   1  23      242.19      294.73    127.72 o
  -2   1  23     1449.39     1257.40    235.65 o
  -1   1  23     2374.77     2388.21    184.70 o
   0   1  23      460.38      498.63    119.52 o
   1   1  23     1673.74     1862.73    195.57 o
   2   1  23     2947.88     3152.51    215.94 o
   3   1  23     1221.19     1130.46    150.95 o
   4   1  23      974.33     1088.25    205.00 o
   5   1  23     2378.99     2342.99    284.36 o
   6   1  23     1046.60      952.73    208.68 o
  -8   2  23      140.63      221.50    152.69 o
  -7   2  23       22.39     -150.79    174.46 o
  -6   2  23        1.70       53.16    158.84 o
  -5   2  23      386.72      552.03    192.69 o
  -4   2  23       40.54      132.80    161.44 o
  -3   2  23       14.50      196.90    119.33 o
  -2   2  23       99.68      127.41    169.25 o
  -1   2  23       25.65      170.41    128.26 o
   0   2  23        3.12      -72.89    119.29 o
   1   2  23      127.44       43.17    177.07 o
   2   2  23       26.49      -57.07    128.22 o
   3   2  23       72.11       34.05    112.36 o
   4   2  23        2.98       34.17    104.20 o
   5   2  23      133.48       30.98    121.09 o
   6   2  23       46.28       80.99    119.66 o
  -7   3  23     1161.24     1408.75    213.93 o
  -6   3  23       70.52     -164.05    164.05 o
  -5   3  23     2014.29     1622.67    365.85 o
  -4   3  23     1006.61     1411.32    262.99 o
  -3   3  23       94.20       41.66    174.46 o
  -2   3  23     1640.08     1732.72    216.43 o
  -1   3  23     1438.03     1580.93    368.45 o
   0   3  23      291.91      311.42    151.89 o
   1   3  23      889.02      833.59    174.22 o
   2   3  23      376.89      330.32    150.70 o
   3   3  23      351.27      379.32    162.76 o
   4   3  23      790.40      655.96    180.03 o
  -3   4  23       23.64      -59.89    179.67 o
  -2   4  23      751.45      533.80    231.75 o
  -1   4  23      765.37      649.45    169.79 o
   0   4  23        1.21     -133.86    133.86 o
   1   4  23      489.51      417.57    166.80 o
  -3   0  24       91.88      255.18    195.29 o
  -2   0  24     3379.82     3317.38    395.79 o
  -1   0  24     3618.69     3864.20    434.85 o
   0   0  24      744.54      859.29    273.41 o
   1   0  24      778.92      749.93    281.22 o
   2   0  24      916.91      374.96    247.37 o
   3   0  24      345.95       26.04    210.92 o
   4   0  24     2325.10     2515.38    398.40 o
   5   0  24     2389.01     1445.17    351.53 o
  -7   1  24       22.27      286.43    182.27 o
  -6   1  24      714.00      466.10    190.09 o
  -5   1  24     1265.08     1184.78    229.14 o
  -4   1  24        9.68      265.60    171.86 o
  -3   1  24        0.95     -107.56    107.56 o
  -2   1  24       80.47      242.20    131.37 o
  -1   1  24     1522.30     1416.64    276.16 o
   0   1  24      908.89     1143.53    151.04 o
   1   1  24       18.54       31.07    105.08 o
   2   1  24       97.50       47.78    160.14 o
   3   1  24       35.17     -132.34    132.34 o
   4   1  24       53.83       47.09    154.53 o
   5   1  24        3.47     -162.74    162.74 o
  -7   2  24      468.78     -114.57    283.83 o
  -6   2  24        7.86      -59.89    156.23 o
  -5   2  24      341.17      398.40    182.27 o
  -4   2  24       86.91      135.40    177.07 o
  -3   2  24      175.35      250.74    136.72 o
  -2   2  24       19.64       32.30    124.84 o
  -1   2  24      612.74      874.51    170.80 o
   0   2  24      783.29      932.00    174.85 o
   1   2  24     1147.59     1169.19    192.69 o
   2   2  24     4868.57     4927.22    330.92 o
   3   2  24     3354.33     3407.51    257.40 o
   4   2  24       50.55       96.79    119.40 o
  -4   3  24      158.82      122.38    190.09 o
  -3   3  24       12.09      -13.02    179.67 o
  -2   3  24       41.04       90.32    186.18 o
  -1   3  24      639.37      425.98    209.61 o
   0   3  24      536.06      636.35    176.42 o
   1   3  24       41.32      -40.77    140.70 o
   2   3  24      101.66      -84.80    138.63 o
  -5   1  25      288.49      361.94    182.27 o
  -4   1  25     1324.29     1744.62    278.62 o
  -3   1  25       59.80       40.49    119.33 o
  -2   1  25      163.31      287.28    134.24 o
  -1   1  25     2131.70     2432.36    261.28 o
   0   1  25      443.09      583.66    185.86 o
   1   1  25      219.28      370.74    168.41 o
   2   1  25     2917.68     3085.15    306.46 o
   3   1  25      966.99      968.51    208.87 o
  -4   2  25       51.02      -72.91    169.25 o
  -3   2  25        9.20     -132.80    166.65 o
  -2   2  25        9.14      -75.11    123.87 o
  -1   2  25       81.68      117.93    134.51 o
   0   2  25       30.64       68.31    408.81 o
   1   2  25        3.94       12.40    139.21 o
  -2   0  26      316.47      -88.53    190.09 o
  -1   0  26     4079.39     4499.56    486.93 o
 
